# Supplementary material for: A Transferable Force Field for Simulating Adsorption in Metal–Organic Frameworks with Open Metal Sites Based on the 12–6–4 Lennard-Jones Potential
Source: J Chem Inf Model. 2026 Jan 24;66(3):1704–14. doi: 10.1021/acs.jcim.5c02893 (PMC12900520; doi:10.1021/acs.jcim.5c02893)
Supplement: Supplementary file 2 [file ci5c02893_si_002.zip]

Archive with 14 entries (13 files):
- SI_2/
- SI_2/Co-MOF74.cif
- SI_2/CO2.def
- SI_2/Cu-BTC&CO2.com
- SI_2/Cu-BTC.cif
- SI_2/Cu-MOF74.cif
- SI_2/Fe-MOF74.cif
- SI_2/Mg-MOF74&CO2.com
- SI_2/Mg-MOF74.cif
- SI_2/MgAl2-TMC.com
- SI_2/Mn-MOF74.cif
- SI_2/Ni-MOF74.cif
- SI_2/TIP4PEW.def
- SI_2/Zn-MOF74.cif
