# Supplementary material for: A Transferable Force Field for Simulating Adsorption in Metal–Organic Frameworks with Open Metal Sites Based on the 12–6–4 Lennard-Jones Potential
Source: J Chem Inf Model. 2026 Jan 24;66(3):1704–14. doi: 10.1021/acs.jcim.5c02893 (PMC12900520; doi:10.1021/acs.jcim.5c02893)
Supplement: Supplementary file 2 [file ci5c02893_si_002.zip › SI_2/Co-MOF74.cif]

# generated using pymatgen
data_CoHC4O3
_symmetry_space_group_name_H-M   'P 1'
_cell_length_a   6.59748730
_cell_length_b   15.20489881
_cell_length_c   15.20495860
_cell_angle_alpha   117.95002919
_cell_angle_beta   98.32364295
_cell_angle_gamma   98.32364918
_symmetry_Int_Tables_number   1
_chemical_formula_structural   CoHC4O3
_chemical_formula_sum   'Co6 H6 C24 O18'
_cell_volume   1293.12188787
_cell_formula_units_Z   6
loop_
 _symmetry_equiv_pos_site_id
 _symmetry_equiv_pos_as_xyz
  1  'x, y, z'
loop_
 _atom_site_type_symbol
 _atom_site_label
 _atom_site_symmetry_multiplicity
 _atom_site_fract_x
 _atom_site_fract_y
 _atom_site_fract_z
 _atom_site_occupancy
 _atom_site_hle17_ddec_charge
 _atom_site_hle17_ddec_spin_density
 _atom_site_hle17_ddec_sum_bond_order
 _atom_site_hle17_magmom
 _atom_site_hse06_10hf_ddec_charge
 _atom_site_hse06_10hf_ddec_spin_density
 _atom_site_hse06_10hf_ddec_sum_bond_order
 _atom_site_hse06_10hf_magmom
 _atom_site_hse06_ddec_charge
 _atom_site_hse06_ddec_spin_density
 _atom_site_hse06_ddec_sum_bond_order
 _atom_site_hse06_magmom
 _atom_site_pbe_cm5_charge
 _atom_site_charge
 _atom_site_pbe_ddec_spin_density
 _atom_site_pbe_ddec_sum_bond_order
 _atom_site_pbe_magmom
Co  Co0  1  0.81615850  0.40572488  0.69143528  1  1.048357  2.808358  1.943709  2.527  1.033985  2.823738  2.343047  2.606  1.125794  2.868631  2.25672  2.693  0.660114  0.943515  2.777084  2.429112  2.518
Co  Co1  1  0.41063926  0.28571534  0.59420623  1  1.050071  2.809154  1.943405  2.528  1.035591  2.823022  2.342874  2.607  1.127133  2.86758  2.256613  2.693  0.661197  0.946212  2.777964  2.427874  2.52
Co  Co2  1  0.12473954  0.30871797  0.71440889  1  1.04912  2.808076  1.940426  2.527  1.034915  2.823514  2.339496  2.607  1.126712  2.868271  2.253276  2.693  0.66025  0.944619  2.776609  2.425196  2.518
Co  Co3  1  0.12475025  0.71440711  0.30872248  1  1.0488  2.807925  1.940382  2.527  1.03488  2.823535  2.339444  2.607  1.12667  2.86828  2.253233  2.693  0.660202  0.944558  2.776756  2.425114  2.518
Co  Co4  1  0.41064038  0.59420468  0.28571673  1  1.049674  2.808948  1.943322  2.528  1.035512  2.823039  2.342774  2.607  1.12706  2.867597  2.256515  2.693  0.661171  0.946137  2.777965  2.427791  2.52
Co  Co5  1  0.81617039  0.69143388  0.40572760  1  1.04799  2.808148  1.943689  2.527  1.033892  2.823713  2.343033  2.606  1.125718  2.868625  2.256705  2.693  0.660089  0.943417  2.776978  2.429131  2.518
H  H6  1  0.73418194  0.47732371  0.47733319  1  0.146367  -0.002546  0.916122  -0.002  0.158157  -0.000236  0.970796  0.0  0.162216  -0.000259  0.970342  0.0  0.114806  0.155476  -0.000303  0.97046  0.0
H  H7  1  0.25670141  0.00011746  0.52246813  1  0.146073  -0.002522  0.918155  -0.002  0.157935  -0.000238  0.972744  0.0  0.161929  -0.00026  0.972394  0.0  0.114889  0.155298  -0.000297  0.97237  0.0
H  H8  1  0.25666388  0.52248197  0.00010627  1  0.146138  -0.00252  0.918261  -0.002  0.15806  -0.000238  0.972767  0.0  0.162054  -0.000259  0.972418  0.0  0.114955  0.155423  -0.000299  0.972392  0.0
H  H9  1  0.09865624  0.58672898  0.58672865  1  0.118701  0.000476  0.939364  0.001  0.125706  0.000164  1.002135  0.0  0.129151  1.5e-05  0.998301  0.0  0.114722  0.123346  0.000227  1.005252  0.0
H  H10  1  0.51162102  0.00007997  0.41333159  1  0.118554  0.000473  0.939282  0.001  0.126069  0.000161  1.00157  0.0  0.129581  1.2e-05  0.997643  0.0  0.114474  0.123684  0.000224  1.004671  0.0
H  H11  1  0.51161584  0.41331958  0.00007596  1  0.11851  0.000474  0.939507  0.001  0.125989  0.000161  1.001808  0.0  0.129496  1.2e-05  0.997892  0.0  0.114504  0.123609  0.000225  1.004908  0.0
C  C12  1  0.50689564  0.46854833  0.56316012  1  0.406196  -0.025236  3.792791  -0.019  0.396144  0.001711  4.062532  0.003  0.423288  0.001466  4.076348  0.003  0.100585  0.375122  0.001372  4.050888  0.002
C  C13  1  0.03828714  0.09472860  0.53129014  1  0.406191  -0.025119  3.794708  -0.019  0.396826  0.001646  4.063362  0.002  0.424033  0.001429  4.07709  0.003  0.100419  0.375752  0.0014  4.051867  0.002
C  C14  1  0.94345507  0.43686305  0.90547430  1  0.405932  -0.02505  3.791284  -0.019  0.395865  0.001654  4.06131  0.002  0.423039  0.001421  4.075203  0.003  0.100323  0.374846  0.001393  4.049625  0.002
C  C15  1  0.94347603  0.90548018  0.43686003  1  0.405894  -0.025021  3.791476  -0.019  0.395845  0.001651  4.061472  0.002  0.423008  0.00142  4.075376  0.003  0.100299  0.37483  0.001392  4.049774  0.002
C  C16  1  0.03825677  0.53129038  0.09471066  1  0.405954  -0.02513  3.795119  -0.019  0.3967  0.00165  4.063593  0.002  0.423901  0.001433  4.077321  0.003  0.100162  0.375632  0.001406  4.05209  0.002
C  C17  1  0.50689805  0.56315559  0.46855508  1  0.406163  -0.025223  3.793049  -0.019  0.396161  0.001712  4.062749  0.003  0.423308  0.001467  4.076559  0.003  0.100596  0.375136  0.001372  4.051107  0.002
C  C18  1  0.59692952  0.50302231  0.50302327  1  -0.294992  0.042292  3.602434  0.053  -0.335613  0.014505  3.865327  0.019  -0.355991  0.00913  3.884876  0.012  -0.111703  -0.316759  0.025068  3.848829  0.031
C  C19  1  0.09373797  0.00011395  0.49690966  1  -0.295331  0.042051  3.604439  0.053  -0.336122  0.01453  3.867216  0.019  -0.356513  0.009137  3.886816  0.012  -0.112181  -0.317346  0.025042  3.850795  0.031
C  C20  1  0.09372488  0.49692983  0.00012147  1  -0.295436  0.042042  3.605066  0.053  -0.336294  0.014521  3.867778  0.019  -0.356681  0.009132  3.887362  0.012  -0.112141  -0.317523  0.025027  3.851365  0.031
C  C21  1  0.32297409  0.50091990  0.59471878  1  -0.238323  0.023969  3.773969  0.034  -0.232412  0.009372  4.025923  0.013  -0.257231  0.006255  4.050519  0.009  -0.046301  -0.211844  0.015879  4.006376  0.021
C  C22  1  0.82192963  0.09388727  0.49893942  1  -0.239361  0.024026  3.777998  0.034  -0.233892  0.009368  4.0296  0.013  -0.258719  0.006269  4.054187  0.009  -0.04635  -0.213243  0.015868  4.00997  0.021
C  C23  1  0.72792067  0.40528739  0.90622956  1  -0.237273  0.023992  3.775807  0.034  -0.231962  0.009356  4.027678  0.013  -0.256861  0.006258  4.052386  0.009  -0.045851  -0.211366  0.015855  4.008109  0.021
C  C24  1  0.72793196  0.90623308  0.40528931  1  -0.237457  0.023969  3.776178  0.034  -0.232074  0.009355  4.028015  0.013  -0.256947  0.006257  4.052688  0.009  -0.045823  -0.211484  0.015847  4.008446  0.021
C  C25  1  0.82191456  0.49894478  0.09387804  1  -0.239317  0.024036  3.778189  0.034  -0.233876  0.009366  4.029773  0.013  -0.258696  0.006266  4.054343  0.009  -0.046352  -0.213234  0.015869  4.010146  0.021
C  C26  1  0.32299585  0.59470979  0.50092121  1  -0.238178  0.023971  3.773674  0.034  -0.232286  0.009372  4.025696  0.013  -0.257107  0.006255  4.050297  0.009  -0.046186  -0.211706  0.015879  4.006126  0.021
C  C27  1  0.20644480  0.46565743  0.65148627  1  0.70604  -0.012495  3.807001  -0.012  0.666717  0.001966  4.096339  0.002  0.712416  0.002177  4.085665  0.003  0.226013  0.633409  0.002516  4.100503  0.002
C  C28  1  0.74072231  0.18589549  0.53420460  1  0.704543  -0.012561  3.811205  -0.012  0.665822  0.001928  4.099641  0.002  0.711488  0.002175  4.089049  0.003  0.225332  0.632482  0.002513  4.103752  0.002
C  C29  1  0.55473880  0.34845043  0.81417288  1  0.703155  -0.012323  3.811698  -0.011  0.665145  0.002  4.099134  0.002  0.710897  0.00223  4.088476  0.003  0.225247  0.631818  0.002591  4.103261  0.002
C  C30  1  0.55475306  0.81417646  0.34846075  1  0.703383  -0.012317  3.811627  -0.011  0.665284  0.001997  4.099173  0.002  0.711026  0.002226  4.088518  0.003  0.225224  0.631958  0.002591  4.103288  0.002
C  C31  1  0.74071660  0.53421474  0.18590007  1  0.70477  -0.012566  3.811235  -0.012  0.666012  0.001925  4.09972  0.002  0.7117  0.002174  4.089089  0.003  0.225396  0.632676  0.002506  4.103844  0.002
C  C32  1  0.20645483  0.65148122  0.46565709  1  0.706019  -0.012496  3.806696  -0.012  0.666596  0.001964  4.096259  0.002  0.712295  0.002176  4.085586  0.003  0.225978  0.633287  0.002511  4.100421  0.002
C  C33  1  0.23933294  0.56344310  0.56344574  1  0.006226  -0.026902  3.743387  -0.017  -0.028944  -0.002388  3.99728  -0.001  -0.01557  -0.002521  4.014782  -0.001  -0.067145  -0.039526  -0.004805  3.984484  -0.002
C  C34  1  0.67563779  0.00005650  0.43649519  1  0.006337  -0.026882  3.745506  -0.017  -0.029112  -0.002368  3.998885  -0.001  -0.015749  -0.002527  4.016402  -0.001  -0.067392  -0.039651  -0.004773  3.986022  -0.002
C  C35  1  0.67562500  0.43650164  0.00006421  1  0.006483  -0.026926  3.745577  -0.017  -0.028899  -0.002367  3.998931  -0.001  -0.015534  -0.002526  4.016456  -0.001  -0.067273  -0.039438  -0.004773  3.986071  -0.002
O  O36  1  0.58803084  0.40277914  0.58429686  1  -0.647285  0.083434  2.200432  0.144  -0.624537  0.066139  2.506907  0.104  -0.675339  0.049559  2.490858  0.077  -0.338847  -0.5781  0.082014  2.516296  0.131
O  O37  1  0.18513097  0.18169404  0.59698391  1  -0.646287  0.083346  2.20062  0.144  -0.623915  0.06611  2.506846  0.104  -0.674743  0.049488  2.490815  0.077  -0.338227  -0.577553  0.082054  2.516278  0.131
O  O38  1  0.00346616  0.41577007  0.81855165  1  -0.646179  0.0835  2.196815  0.144  -0.623648  0.066123  2.503345  0.105  -0.674501  0.049524  2.487364  0.077  -0.338421  -0.57712  0.081963  2.512749  0.131
O  O39  1  0.00347808  0.81855660  0.41577173  1  -0.646079  0.083527  2.196722  0.145  -0.623638  0.066129  2.503302  0.105  -0.674499  0.049526  2.487334  0.077  -0.338392  -0.577099  0.081979  2.512686  0.131
O  O40  1  0.18513881  0.59698896  0.18169384  1  -0.646213  0.083412  2.199925  0.144  -0.623966  0.066136  2.506143  0.104  -0.674808  0.049503  2.490117  0.077  -0.338206  -0.577587  0.082092  2.51556  0.131
O  O41  1  0.58804686  0.58429430  0.40278801  1  -0.647262  0.083451  2.200041  0.144  -0.624619  0.06614  2.506555  0.104  -0.675428  0.049559  2.490509  0.077  -0.338913  -0.578174  0.082015  2.515953  0.131
O  O42  1  0.27379562  0.40025362  0.67342619  1  -0.680801  0.071034  2.370252  0.142  -0.652847  0.055867  2.675855  0.103  -0.70358  0.04285  2.65524  0.08  -0.325185  -0.604832  0.069581  2.686485  0.129
O  O43  1  0.87342278  0.27321778  0.59976799  1  -0.678909  0.071097  2.372238  0.142  -0.651082  0.05596  2.677417  0.103  -0.701882  0.042905  2.656893  0.08  -0.32427  -0.602927  0.069577  2.688035  0.129
O  O44  1  0.60011951  0.32654610  0.72684700  1  -0.678791  0.07076  2.37254  0.141  -0.651169  0.05568  2.677425  0.103  -0.701917  0.042694  2.656829  0.08  -0.324311  -0.603056  0.0694  2.687871  0.129
O  O45  1  0.60012765  0.72685368  0.32655510  1  -0.678726  0.070755  2.372419  0.141  -0.651134  0.055674  2.677375  0.103  -0.701885  0.042689  2.65679  0.08  -0.324312  -0.603018  0.069395  2.687818  0.129
O  O46  1  0.87340955  0.59976822  0.27320905  1  -0.678985  0.071078  2.372687  0.142  -0.651197  0.055946  2.677952  0.103  -0.701999  0.042895  2.657413  0.08  -0.324283  -0.603043  0.069556  2.688575  0.129
O  O47  1  0.27380496  0.67342353  0.40025726  1  -0.680746  0.071034  2.370112  0.142  -0.652832  0.055862  2.675829  0.103  -0.70356  0.042845  2.655212  0.08  -0.325288  -0.604821  0.06957  2.686462  0.129
O  O48  1  0.04371161  0.49642565  0.67699044  1  -0.583651  0.044119  2.029187  0.077  -0.547962  0.035598  2.278131  0.056  -0.586371  0.026451  2.260657  0.042  -0.302314  -0.520278  0.041302  2.295021  0.066
O  O49  1  0.54724951  0.18063455  0.50333776  1  -0.583299  0.044142  2.02997  0.077  -0.548052  0.03552  2.278894  0.056  -0.586408  0.026384  2.261409  0.042  -0.302336  -0.520473  0.041399  2.295751  0.066
O  O50  1  0.36649377  0.32281276  0.81939962  1  -0.582946  0.044255  2.029748  0.077  -0.547885  0.035626  2.27829  0.056  -0.586336  0.02644  2.260822  0.042  -0.302202  -0.520175  0.041371  2.295178  0.066
O  O51  1  0.36651094  0.81940837  0.32283661  1  -0.582949  0.044262  2.029722  0.077  -0.547895  0.035629  2.278303  0.056  -0.586345  0.026443  2.260845  0.042  -0.30215  -0.520187  0.041376  2.295169  0.066
O  O52  1  0.54725372  0.50334069  0.18063633  1  -0.583253  0.044134  2.030002  0.077  -0.548047  0.035511  2.278969  0.056  -0.586406  0.026379  2.26147  0.042  -0.302315  -0.52047  0.041384  2.295838  0.066
O  O53  1  0.04371970  0.67698452  0.49642488  1  -0.583614  0.044121  2.029218  0.077  -0.547897  0.035595  2.278218  0.056  -0.586307  0.026449  2.260743  0.042  -0.302275  -0.520209  0.0413  2.295113  0.066
