# Supplementary material for: A Transferable Force Field for Simulating Adsorption in Metal–Organic Frameworks with Open Metal Sites Based on the 12–6–4 Lennard-Jones Potential
Source: J Chem Inf Model. 2026 Jan 24;66(3):1704–14. doi: 10.1021/acs.jcim.5c02893 (PMC12900520; doi:10.1021/acs.jcim.5c02893)
Supplement: Supplementary file 2 [file ci5c02893_si_002.zip › SI_2/CO2.def]

# critical constants: Temperature [T], Pressure [Pa], and Acentric factor [-]
304.1282
7377300.0
0.22394
# total number Of atoms
3
# number of groups
1
# water-group
rigid
# number of atoms
3
# atomic positions
0 C_CO2	      -4.263152 		-0.264102 		0.403237
1 O_CO2       -4.760725 		-0.284676 		1.445173
2 O_CO2       -3.791769 		-0.249455 	       -0.661392
# Chiral centers Bond  BondDipoles Bend  UrayBradley InvBend  Torsion Imp. Torsion Bond/Bond Stretch/Bend Bend/Bend Stretch/Torsion Bend/Torsion IntraVDW IntraCoulomb
               0    2            0    0            0       0        0            0         0            0         0               0            0        0            0
# Bond stretch: atom n1-n2, type, parameters
0 1 RIGID_BOND
0 2 RIGID_BOND
# Number of config moves
0
