# Supplementary material for: A Transferable Force Field for Simulating Adsorption in Metal–Organic Frameworks with Open Metal Sites Based on the 12–6–4 Lennard-Jones Potential
Source: J Chem Inf Model. 2026 Jan 24;66(3):1704–14. doi: 10.1021/acs.jcim.5c02893 (PMC12900520; doi:10.1021/acs.jcim.5c02893)
Supplement: Supplementary file 2 [file ci5c02893_si_002.zip › SI_2/Cu-BTC.cif]

# generated using pymatgen
data_CuH2(C3O2)2
_symmetry_space_group_name_H-M   'P 1'
_cell_length_a   18.72306011
_cell_length_b   18.71893229
_cell_length_c   18.71683659
_cell_angle_alpha   60.01879442
_cell_angle_beta   60.00353360
_cell_angle_gamma   59.98513483
_symmetry_Int_Tables_number   1
_chemical_formula_structural   CuH2(C3O2)2
_chemical_formula_sum   'Cu12 H24 C72 O48'
_cell_volume   4638.73725646
_cell_formula_units_Z   12
loop_
 _symmetry_equiv_pos_site_id
 _symmetry_equiv_pos_as_xyz
  1  'x, y, z'
loop_
 _atom_site_type_symbol
 _atom_site_label
 _atom_site_symmetry_multiplicity
 _atom_site_fract_x
 _atom_site_fract_y
 _atom_site_fract_z
 _atom_site_occupancy
 _atom_site_pbe_bader_charge
 _atom_site_pbe_bader_spin_density
 _atom_site_pbe_cm5_charge
 _atom_site_charge
 _atom_site_pbe_ddec_spin_density
 _atom_site_pbe_ddec_sum_bond_order
 _atom_site_pbe_magmom
Cu  Cu0  1  0.43437784  0.00001315  0.56562364  1  1.066259  -0.514642  0.70818  0.837056  -0.675744  2.197696  -0.513
Cu  Cu1  1  0.99999052  0.56563385  0.00001292  1  1.046699  0.514487  0.707932  0.836485  0.675626  2.196593  0.513
Cu  Cu2  1  0.56561115  0.99998785  0.43439108  1  1.047774  0.514647  0.708094  0.836772  0.675747  2.198028  0.513
Cu  Cu3  1  0.00000766  0.43434145  0.99998954  1  1.049688  -0.514473  0.708008  0.836782  -0.675628  2.195742  -0.513
Cu  Cu4  1  0.43437418  0.00000396  0.99999739  1  1.050041  0.514859  0.708343  0.837149  0.676116  2.198609  0.513
Cu  Cu5  1  0.00000221  0.43435376  0.56565269  1  1.066404  0.514438  0.708422  0.837125  0.675541  2.198301  0.513
Cu  Cu6  1  0.99998921  0.00000263  0.56568309  1  1.049707  -0.514704  0.707974  0.837356  -0.675913  2.19401  -0.513
Cu  Cu7  1  0.43435597  0.56563663  0.00001040  1  1.047393  0.514714  0.707754  0.836646  0.675816  2.195154  0.513
Cu  Cu8  1  0.99999469  0.56560162  0.43439498  1  1.046934  -0.514396  0.708241  0.836815  -0.675451  2.19953  -0.513
Cu  Cu9  1  0.56564440  0.43435987  0.99999289  1  1.066254  -0.51473  0.707799  0.836699  -0.675832  2.195277  -0.513
Cu  Cu10  1  0.56561180  0.99999479  0.00000187  1  1.046852  -0.514862  0.70835  0.83701  -0.676101  2.198996  -0.513
Cu  Cu11  1  0.00000624  0.99999648  0.43437521  1  1.046695  0.514674  0.707731  0.836578  0.675826  2.195844  0.513
H  H12  1  0.49629287  0.26606279  0.26617052  1  0.139859  -0.0  0.118301  0.134413  -0.0  0.983588  0.0
H  H13  1  0.02853958  0.50368852  0.73383429  1  0.171519  -5e-06  0.11838  0.134547  -0.0  0.983527  0.0
H  H14  1  0.26616903  0.97147068  0.49629281  1  0.17183  -0.000641  0.118322  0.134467  -0.000617  0.983516  0.0
H  H15  1  0.73384014  0.73393919  0.02854147  1  0.144394  -1e-06  0.118322  0.134449  0.0  0.983538  0.0
H  H16  1  0.73381706  0.02852791  0.73392722  1  0.143047  -0.000669  0.11823  0.134434  -0.000617  0.983582  0.0
H  H17  1  0.26611107  0.49627199  0.97149555  1  0.129841  0.000663  0.118293  0.134449  0.000617  0.983535  0.0
H  H18  1  0.02853947  0.73383931  0.50365864  1  0.171085  6e-06  0.118295  0.134389  -0.0  0.983578  0.0
H  H19  1  0.73383317  0.02852519  0.50370140  1  0.17169  0.000642  0.118297  0.13438  0.000617  0.983542  0.0
H  H20  1  0.97149473  0.26612276  0.26610942  1  0.145619  0.0  0.118293  0.134441  0.0  0.983516  0.0
H  H21  1  0.73388982  0.50372853  0.02850862  1  0.128625  -0.000662  0.11831  0.134494  -0.000617  0.983505  0.0
H  H22  1  0.49633782  0.26604343  0.97146131  1  0.128737  -0.000664  0.118298  0.134442  -0.000616  0.98356  0.0
H  H23  1  0.49634409  0.97143608  0.26610539  1  0.12806  -2e-06  0.118291  0.134574  -0.0  0.983484  0.0
H  H24  1  0.26610253  0.26612015  0.49634092  1  0.13978  -0.0  0.118301  0.134606  -0.0  0.983447  0.0
H  H25  1  0.26606529  0.49627725  0.26618816  1  0.140473  -0.0  0.118244  0.134389  -0.0  0.983617  0.0
H  H26  1  0.26616622  0.26605955  0.97146165  1  0.144109  1e-06  0.118371  0.134563  0.0  0.983483  0.0
H  H27  1  0.97146058  0.26616150  0.49633141  1  0.171553  -6e-06  0.118305  0.134458  -0.0  0.983555  0.0
H  H28  1  0.26618910  0.97146926  0.26606311  1  0.14262  0.000669  0.118236  0.134416  0.000618  0.983534  0.0
H  H29  1  0.97145928  0.49631705  0.26616578  1  0.171464  5e-06  0.118381  0.134547  -0.0  0.983466  0.0
H  H30  1  0.73390001  0.73388297  0.50365351  1  0.139716  -1e-06  0.118282  0.134536  -0.0  0.983524  0.0
H  H31  1  0.50366166  0.02856087  0.73389772  1  0.127893  2e-06  0.118307  0.134636  0.0  0.983437  0.0
H  H32  1  0.73393268  0.50372766  0.73381167  1  0.140374  -0.0  0.118232  0.134385  -1e-06  0.983701  0.0
H  H33  1  0.50366705  0.73395686  0.02854002  1  0.128919  0.000663  0.118282  0.134415  0.000616  0.983529  0.0
H  H34  1  0.02850734  0.73387331  0.73388826  1  0.145701  1e-06  0.11832  0.134503  1e-06  0.983515  0.0
H  H35  1  0.50370778  0.73393406  0.73382963  1  0.140033  -0.0  0.118324  0.134467  -0.0  0.983584  0.0
C  C36  1  0.38638189  0.25700465  0.38643011  1  0.030413  2.4e-05  -0.011176  -0.030614  6e-06  3.965053  0.0
C  C37  1  0.02979244  0.61359692  0.74297616  1  -0.080944  -1.5e-05  -0.011214  -0.030667  3e-06  3.965154  0.0
C  C38  1  0.38642595  0.97018298  0.38638537  1  -0.024355  0.001229  -0.011094  -0.030461  0.000916  3.965047  0.001
C  C39  1  0.74298004  0.61363677  0.02979479  1  -0.006995  0.001241  -0.01121  -0.030697  0.000911  3.964825  0.001
C  C40  1  0.61357061  0.02981548  0.74299309  1  0.001652  0.001225  -0.01123  -0.030653  0.000922  3.965419  0.001
C  C41  1  0.25702189  0.38636755  0.97020940  1  -0.006767  -0.001253  -0.011174  -0.030644  -0.00092  3.965145  -0.001
C  C42  1  0.02980195  0.61359879  0.61357516  1  -0.02501  1.9e-05  -0.011221  -0.031123  1.2e-05  3.965486  0.0
C  C43  1  0.74295198  0.02980885  0.61360719  1  0.001383  -4.2e-05  -0.011358  -0.030522  -1.2e-05  3.965185  0.0
C  C44  1  0.97020895  0.38640735  0.25701857  1  -0.077857  6e-06  -0.011162  -0.030689  -1.1e-05  3.965099  0.0
C  C45  1  0.61358833  0.61363789  0.02979275  1  -0.024472  -6e-06  -0.011161  -0.030484  -4e-06  3.964475  0.0
C  C46  1  0.38641779  0.38635844  0.97021020  1  -0.024478  6e-06  -0.011189  -0.030579  5e-06  3.96465  0.0
C  C47  1  0.38643560  0.97018093  0.25700375  1  0.001627  -0.001222  -0.011455  -0.031077  -0.00092  3.965658  -0.001
C  C48  1  0.25700479  0.38638527  0.38643008  1  0.029224  -2e-06  -0.011192  -0.030502  9e-06  3.965039  0.0
C  C49  1  0.38638707  0.38637191  0.25704841  1  -0.016998  -2e-06  -0.01129  -0.030425  -2e-06  3.96503  0.0
C  C50  1  0.38641989  0.25697598  0.97020007  1  -0.080843  0.001231  -0.011231  -0.031219  0.000924  3.965566  0.001
C  C51  1  0.97020686  0.25702006  0.38640908  1  -0.078764  -3.5e-05  -0.011222  -0.030689  -8e-06  3.964841  0.0
C  C52  1  0.25704937  0.97018920  0.38638073  1  -0.081431  -7.1e-05  -0.011311  -0.030413  -1.7e-05  3.96514  0.0
C  C53  1  0.97019917  0.38640791  0.38641506  1  -0.024623  2.3e-05  -0.011182  -0.031163  1.6e-05  3.965639  0.0
C  C54  1  0.61361504  0.74299746  0.61357098  1  0.030351  -2.7e-05  -0.011175  -0.03059  -8e-06  3.965205  0.0
C  C55  1  0.61357370  0.02981518  0.61361407  1  -0.024423  -0.001234  -0.01117  -0.03061  -0.00092  3.96505  -0.001
C  C56  1  0.74299538  0.61362720  0.61355867  1  0.029628  4.4e-05  -0.011496  -0.030952  2e-05  3.965649  0.0
C  C57  1  0.61358162  0.74302406  0.02980220  1  -0.079878  -0.001227  -0.011153  -0.031073  -0.000921  3.965484  -0.001
C  C58  1  0.02979402  0.74298203  0.61357944  1  -0.078631  -6e-06  -0.011197  -0.030683  -2e-05  3.964758  0.0
C  C59  1  0.61361784  0.61362413  0.74294940  1  -0.016789  5e-06  -0.011262  -0.030346  3e-06  3.965006  0.0
C  C60  1  0.43056557  0.16297834  0.43059944  1  1.555627  -4e-06  0.220676  0.58281  -3e-06  4.148426  0.0
C  C61  1  0.02417442  0.56940235  0.83699520  1  1.515804  -1.1e-05  0.220601  0.582573  -3e-06  4.147997  0.0
C  C62  1  0.43059330  0.97586044  0.43056918  1  1.532475  0.000302  0.220739  0.582923  0.000218  4.148097  0.0
C  C63  1  0.83699811  0.56943070  0.02417779  1  1.526875  0.000293  0.220727  0.582689  0.000217  4.147496  0.0
C  C64  1  0.56939982  0.02412856  0.83702583  1  1.518169  0.00031  0.220744  0.583065  0.000216  4.148158  0.0
C  C65  1  0.16300312  0.43057509  0.97582343  1  1.527056  -0.000295  0.220554  0.582443  -0.000219  4.147895  0.0
C  C66  1  0.02412834  0.56941815  0.56939964  1  1.531731  0.0  0.220676  0.583151  4e-06  4.148067  0.0
C  C67  1  0.83696121  0.02418412  0.56941951  1  1.516302  5e-06  0.220807  0.582773  -4e-06  4.147027  0.0
C  C68  1  0.97582224  0.43060006  0.16300494  1  1.515493  1.1e-05  0.220537  0.582496  2e-06  4.148033  0.0
C  C69  1  0.56939262  0.56942510  0.02418780  1  1.534158  2e-06  0.220678  0.582466  -0.0  4.147819  0.0
C  C70  1  0.43061590  0.43056730  0.97581446  1  1.533629  -7e-06  0.220775  0.582562  -0.0  4.147684  0.0
C  C71  1  0.43059999  0.97586873  0.16297274  1  1.518291  -0.000313  0.220844  0.583394  -0.000216  4.14785  0.0
C  C72  1  0.16297313  0.43056179  0.43059597  1  1.555461  3e-06  0.220663  0.582984  4e-06  4.14833  0.0
C  C73  1  0.43058478  0.43056263  0.16303716  1  1.554781  4e-06  0.220725  0.582501  2e-06  4.147367  0.0
C  C74  1  0.43059882  0.16294386  0.97586692  1  1.516258  0.000289  0.220842  0.583561  0.000218  4.148025  0.0
C  C75  1  0.97581152  0.16301005  0.43061185  1  1.515136  -1.1e-05  0.220808  0.582625  -2e-06  4.14766  0.0
C  C76  1  0.16303804  0.97581658  0.43057866  1  1.516934  -1.1e-05  0.220698  0.582479  -2e-06  4.147154  0.0
C  C77  1  0.97586870  0.43058449  0.43059903  1  1.532011  -0.0  0.220816  0.583597  2e-06  4.14812  0.0
C  C78  1  0.56943208  0.83702335  0.56940506  1  1.555096  3e-06  0.220731  0.582813  2e-06  4.148273  0.0
C  C79  1  0.56940118  0.02414117  0.56943603  1  1.532723  -0.000304  0.220734  0.582875  -0.000219  4.148163  0.0
C  C80  1  0.83702572  0.56944698  0.56939821  1  1.554787  -0.0  0.220623  0.58286  4e-06  4.147958  0.0
C  C81  1  0.56940004  0.83705611  0.02413202  1  1.516403  -0.000288  0.220829  0.583538  -0.000217  4.148045  0.0
C  C82  1  0.02418230  0.83699114  0.56939454  1  1.516064  9e-06  0.220773  0.582649  -3e-06  4.147583  0.0
C  C83  1  0.56942452  0.56942458  0.83696300  1  1.555128  -2e-06  0.220631  0.582227  -1e-06  4.147518  0.0
C  C84  1  0.42965959  0.30009679  0.30016914  1  -0.062368  -1.1e-05  -0.058165  -0.075545  3e-06  3.873826  0.0
C  C85  1  0.02992597  0.57031305  0.69984481  1  -0.014219  1.8e-05  -0.058028  -0.075031  3e-06  3.87395  0.0
C  C86  1  0.30016654  0.97007154  0.42965800  1  -0.015484  0.001626  -0.058272  -0.075737  0.001011  3.873964  0.002
C  C87  1  0.69984949  0.69991897  0.02992723  1  0.021286  -3.4e-05  -0.058046  -0.075013  -4e-06  3.873937  0.0
C  C88  1  0.69982737  0.02992783  0.69989071  1  -0.054051  0.001728  -0.057975  -0.075507  0.001011  3.873988  0.002
C  C89  1  0.30013505  0.42962809  0.97010875  1  0.02749  -0.001648  -0.058196  -0.075508  -0.00101  3.874015  -0.002
C  C90  1  0.02992590  0.69985603  0.57029211  1  -0.016587  -2.4e-05  -0.058117  -0.075045  -4e-06  3.874107  0.0
C  C91  1  0.69983249  0.02992559  0.57033681  1  -0.015223  -0.001623  -0.058109  -0.075408  -0.001009  3.874078  -0.002
C  C92  1  0.97010725  0.30013465  0.30012862  1  0.107966  1e-06  -0.058262  -0.075515  1e-06  3.873916  0.0
C  C93  1  0.69987004  0.57037230  0.02989550  1  0.029157  0.001648  -0.058292  -0.075683  0.001011  3.873744  0.002
C  C94  1  0.42970427  0.30007487  0.97007755  1  0.027434  0.001647  -0.058144  -0.075107  0.001009  3.874049  0.002
C  C95  1  0.42972617  0.97004050  0.30011556  1  0.027583  9e-06  -0.057976  -0.07528  -1e-06  3.874438  0.0
C  C96  1  0.30011304  0.30012268  0.42972427  1  -0.018274  -1e-06  -0.058158  -0.075556  -0.0  3.874288  0.0
C  C97  1  0.30010676  0.42965018  0.30017305  1  -0.062781  8e-06  -0.057984  -0.075435  -5e-06  3.874082  0.0
C  C98  1  0.30015208  0.30008438  0.97007644  1  0.023038  3.4e-05  -0.058077  -0.075123  4e-06  3.874175  0.0
C  C99  1  0.97007560  0.30014625  0.42970073  1  -0.017071  2.4e-05  -0.058115  -0.075102  4e-06  3.873829  0.0
C  C100  1  0.30017943  0.97006935  0.30010088  1  0.028802  -0.001654  -0.057902  -0.075283  -0.00101  3.874085  -0.002
C  C101  1  0.97007486  0.42969070  0.30015048  1  -0.017364  -2.2e-05  -0.058103  -0.075086  -3e-06  3.874152  0.0
C  C102  1  0.69988355  0.69988493  0.57027165  1  -0.01812  -1e-06  -0.057909  -0.075171  -1e-06  3.874686  0.0
C  C103  1  0.57027895  0.02995672  0.69988414  1  0.027996  -8e-06  -0.058123  -0.075507  1e-06  3.874459  0.0
C  C104  1  0.69989976  0.57035226  0.69981960  1  -0.06343  -1e-05  -0.057875  -0.075248  4e-06  3.87389  0.0
C  C105  1  0.57030058  0.69992240  0.02992465  1  0.027375  -0.001646  -0.058159  -0.075193  -0.001009  3.874027  -0.002
C  C106  1  0.02989559  0.69986828  0.69986386  1  0.107793  0.0  -0.058236  -0.075594  0.0  3.873895  0.0
C  C107  1  0.57034209  0.69989866  0.69983230  1  -0.062368  1.1e-05  -0.058226  -0.075705  -3e-06  3.87401  0.0
O  O108  1  0.38627122  0.12646888  0.50814576  1  -1.0955  -0.091041  -0.311948  -0.515027  -0.059907  2.321241  -0.082
O  O109  1  0.02092083  0.61370924  0.87353099  1  -1.08282  0.091171  -0.311685  -0.514455  0.059986  2.320513  0.082
O  O110  1  0.50813814  0.97912407  0.38627429  1  -1.090149  0.091185  -0.31196  -0.515012  0.059982  2.321138  0.082
O  O111  1  0.87352489  0.49184126  0.02092460  1  -1.087044  -0.091216  -0.311692  -0.514579  -0.059988  2.320432  -0.082
O  O112  1  0.49185843  0.02086089  0.87354300  1  -1.088628  0.091274  -0.312019  -0.515109  0.060062  2.321061  0.082
O  O113  1  0.12649900  0.38626431  0.97907962  1  -1.083059  -0.091169  -0.311884  -0.514861  -0.059978  2.320613  -0.082
O  O114  1  0.02086404  0.49187509  0.61369235  1  -1.090083  0.09093  -0.311914  -0.515025  0.059821  2.322164  0.082
O  O115  1  0.87347066  0.02092834  0.61373628  1  -1.083138  -0.091409  -0.311848  -0.514973  -0.060094  2.31975  -0.083
O  O116  1  0.97908345  0.50815793  0.12649611  1  -1.087631  0.091035  -0.311828  -0.514721  0.059921  2.320538  0.082
O  O117  1  0.49181721  0.61373453  0.02094054  1  -1.090791  0.091303  -0.311913  -0.51484  0.060017  2.320496  0.082
O  O118  1  0.38629492  0.50815898  0.97906529  1  -1.089987  0.09139  -0.311736  -0.514611  0.060068  2.320309  0.083
O  O119  1  0.38629931  0.97913523  0.12644525  1  -1.085091  0.091295  -0.311883  -0.515034  0.06002  2.320991  0.082
O  O120  1  0.12643685  0.50812819  0.38629487  1  -1.094849  -0.091105  -0.311856  -0.514879  -0.059941  2.321224  -0.082
O  O121  1  0.50816830  0.38625372  0.12651055  1  -1.094789  -0.091272  -0.311787  -0.514657  -0.060058  2.319605  -0.082
O  O122  1  0.50815897  0.12641235  0.97912989  1  -1.086835  -0.091155  -0.311902  -0.514988  -0.059947  2.321784  -0.082
O  O123  1  0.97906429  0.12647618  0.38629524  1  -1.082247  0.091201  -0.311731  -0.514585  0.060006  2.320018  0.082
O  O124  1  0.12651168  0.97906415  0.50816279  1  -1.087517  -0.091412  -0.311796  -0.514797  -0.060113  2.31961  -0.083
O  O125  1  0.97912507  0.38630259  0.50815530  1  -1.090112  0.090972  -0.311958  -0.51511  0.059847  2.322037  0.082
O  O126  1  0.49186008  0.87355984  0.61370548  1  -1.094952  -0.091153  -0.311897  -0.514811  -0.059973  2.321262  -0.082
O  O127  1  0.61369753  0.02087997  0.49186071  1  -1.090193  0.091237  -0.311832  -0.514736  0.059975  2.321222  0.082
O  O128  1  0.87355306  0.61373867  0.49184942  1  -1.094941  -0.091034  -0.31191  -0.514862  -0.0599  2.320645  -0.082
O  O129  1  0.61369427  0.87357292  0.02086924  1  -1.084293  -0.091208  -0.312023  -0.515179  -0.059998  2.321923  -0.082
O  O130  1  0.02093135  0.87351604  0.49181405  1  -1.08737  0.091092  -0.311919  -0.514857  0.05996  2.32033  0.082
O  O131  1  0.61374319  0.49185466  0.87347534  1  -1.094778  -0.091222  -0.311721  -0.514615  -0.060029  2.319628  -0.082
O  O132  1  0.61372661  0.87353365  0.49185913  1  -1.095526  0.091048  -0.311929  -0.51491  0.05991  2.321144  0.082
O  O133  1  0.97907058  0.38628723  0.12647988  1  -1.08268  -0.091177  -0.311606  -0.514477  -0.059991  2.320553  -0.082
O  O134  1  0.49185533  0.02088169  0.61373281  1  -1.090294  -0.091194  -0.31203  -0.515096  -0.059989  2.321228  -0.082
O  O135  1  0.12646800  0.50816593  0.97907818  1  -1.087248  0.091217  -0.311675  -0.514414  0.059989  2.320489  0.082
O  O136  1  0.50813978  0.97913863  0.12645199  1  -1.088429  -0.091274  -0.312  -0.515152  -0.060062  2.321107  -0.082
O  O137  1  0.87350915  0.61373801  0.02091862  1  -1.083059  0.091185  -0.312009  -0.514915  0.059989  2.320489  0.082
O  O138  1  0.97913355  0.50814105  0.38630014  1  -1.089803  -0.090959  -0.312011  -0.515198  -0.059842  2.321732  -0.082
O  O139  1  0.12651313  0.97907955  0.38626050  1  -1.08302  0.091434  -0.311789  -0.514757  0.060109  2.319261  0.083
O  O140  1  0.02091573  0.49184492  0.87349683  1  -1.087558  -0.091031  -0.311854  -0.514904  -0.059918  2.320695  -0.082
O  O141  1  0.50819112  0.38626092  0.97906121  1  -1.090341  -0.091303  -0.311993  -0.514907  -0.060019  2.320635  -0.082
O  O142  1  0.61370894  0.49183340  0.02093697  1  -1.090156  -0.091377  -0.311727  -0.514581  -0.06006  2.32053  -0.083
O  O143  1  0.61369584  0.02086140  0.87355754  1  -1.084837  -0.091291  -0.311788  -0.514822  -0.060016  2.321247  -0.082
O  O144  1  0.87355194  0.49189163  0.61369228  1  -1.094912  0.091076  -0.311773  -0.514837  0.059922  2.321531  0.082
O  O145  1  0.49183917  0.61373442  0.87348628  1  -1.0948  0.09127  -0.311708  -0.514471  0.060057  2.319627  0.082
O  O146  1  0.49183912  0.87358561  0.02086989  1  -1.086768  0.091152  -0.311911  -0.515052  0.059945  2.321739  0.082
O  O147  1  0.02093448  0.87350992  0.61371062  1  -1.083181  -0.091175  -0.311751  -0.514697  -0.059988  2.320341  -0.082
O  O148  1  0.87350074  0.02093106  0.49182554  1  -1.087251  0.091454  -0.31188  -0.514854  0.060141  2.319343  0.083
O  O149  1  0.02086828  0.61370857  0.49183116  1  -1.089616  -0.09101  -0.311926  -0.514855  -0.059873  2.321386  -0.082
O  O150  1  0.50813853  0.12644112  0.38630102  1  -1.095517  0.091158  -0.311799  -0.514697  0.059977  2.321365  0.082
O  O151  1  0.38629628  0.97912036  0.50814479  1  -1.090017  -0.091232  -0.311906  -0.514884  -0.059971  2.321114  -0.082
O  O152  1  0.12645445  0.38627807  0.50813380  1  -1.095754  0.090997  -0.311914  -0.51504  0.059873  2.321511  0.082
O  O153  1  0.38630445  0.12642871  0.97912642  1  -1.0843  0.091199  -0.312042  -0.515247  0.059992  2.321914  0.082
O  O154  1  0.97905291  0.12649956  0.50818348  1  -1.087412  -0.091062  -0.311947  -0.514968  -0.059939  2.320652  -0.082
O  O155  1  0.38626314  0.50813398  0.12653003  1  -1.094351  0.09123  -0.311691  -0.51461  0.060034  2.319539  0.082
