# Supplementary material for: A Transferable Force Field for Simulating Adsorption in Metal–Organic Frameworks with Open Metal Sites Based on the 12–6–4 Lennard-Jones Potential
Source: J Chem Inf Model. 2026 Jan 24;66(3):1704–14. doi: 10.1021/acs.jcim.5c02893 (PMC12900520; doi:10.1021/acs.jcim.5c02893)
Supplement: Supplementary file 2 [file ci5c02893_si_002.zip › SI_2/Cu-MOF74.cif]

# generated using pymatgen
data_CuHC4O3
_symmetry_space_group_name_H-M   'P 1'
_cell_length_a   6.26448008
_cell_length_b   15.22293624
_cell_length_c   15.20079441
_cell_angle_alpha   118.17200077
_cell_angle_beta   97.86908536
_cell_angle_gamma   97.88511415
_symmetry_Int_Tables_number   1
_chemical_formula_structural   CuHC4O3
_chemical_formula_sum   'Cu6 H6 C24 O18'
_cell_volume   1231.56992988
_cell_formula_units_Z   6
loop_
 _symmetry_equiv_pos_site_id
 _symmetry_equiv_pos_as_xyz
  1  'x, y, z'
loop_
 _atom_site_type_symbol
 _atom_site_label
 _atom_site_symmetry_multiplicity
 _atom_site_fract_x
 _atom_site_fract_y
 _atom_site_fract_z
 _atom_site_occupancy
 _atom_site_pbe_cm5_charge
 _atom_site_charge
 _atom_site_pbe_ddec_spin_density
 _atom_site_pbe_ddec_sum_bond_order
 _atom_site_pbe_magmom
Cu  Cu0  1  0.43175832  0.26333639  0.57278376  1  0.691205  0.887895  0.619791  2.123023  0.487
Cu  Cu1  1  0.16768779  0.30906491  0.73722513  1  0.679314  0.8698  -0.524262  2.126831  -0.416
Cu  Cu2  1  0.85756090  0.42721202  0.69022614  1  0.692329  0.888948  0.618193  2.118125  0.486
Cu  Cu3  1  0.56928899  0.73759809  0.42905669  1  0.681077  0.873027  -0.536792  2.121688  -0.427
Cu  Cu4  1  0.83305557  0.69041264  0.26371752  1  0.685565  0.87948  0.598554  2.113999  0.47
Cu  Cu5  1  0.14028004  0.57222909  0.30871846  1  0.69875  0.898511  0.637256  2.128764  0.501
H  H6  1  0.83200669  0.43250319  0.45630762  1  0.114566  0.139455  -7.8e-05  0.987872  0.0
H  H7  1  0.39836962  0.02376314  0.56861577  1  0.115369  0.139733  -0.000154  0.986945  0.0
H  H8  1  0.37424337  0.54534082  0.97592586  1  0.115354  0.139904  9e-05  0.985801  0.0
H  H9  1  0.17153594  0.56918635  0.54589769  1  0.115093  0.140144  0.000104  0.986651  0.0
H  H10  1  0.60089027  0.97561037  0.43122762  1  0.115501  0.140318  7e-06  0.986723  0.0
H  H11  1  0.62519558  0.45514952  0.02351747  1  0.115369  0.140228  -0.00021  0.986129  0.0
C  C12  1  0.21098361  0.42729235  0.59705291  1  0.220561  0.627015  0.000655  4.099703  -0.004
C  C13  1  0.78238527  0.16912216  0.57311135  1  0.220514  0.625272  0.000363  4.100702  -0.001
C  C14  1  0.61339903  0.40386834  0.83024327  1  0.22084  0.625465  0.000179  4.101211  0.001
C  C15  1  0.79035492  0.57359181  0.40403171  1  0.220249  0.625305  0.000289  4.103556  -0.001
C  C16  1  0.21698659  0.83035805  0.42713942  1  0.220055  0.625502  -0.000588  4.09982  0.001
C  C17  1  0.38635069  0.59684109  0.16938959  1  0.220779  0.626283  0.00158  4.099417  -0.003
C  C18  1  0.36756893  0.46581968  0.55117092  1  -0.023833  -0.134839  0.013438  3.944767  0.013
C  C19  1  0.90016422  0.08461790  0.53419725  1  -0.021598  -0.128304  0.012649  3.940248  0.013
C  C20  1  0.81554505  0.44968631  0.91466710  1  -0.021547  -0.127838  -0.009607  3.94735  -0.01
C  C21  1  0.63407986  0.53460487  0.44965387  1  -0.021125  -0.12649  0.005448  3.94394  0.004
C  C22  1  0.09914374  0.91476090  0.46554216  1  -0.022444  -0.130603  -0.00957  3.945396  -0.01
C  C23  1  0.18391642  0.55087531  0.08488814  1  -0.023865  -0.13526  0.018988  3.94635  0.02
C  C24  1  0.55932418  0.42708624  0.52667952  1  0.080953  0.302992  0.006849  4.078439  0.001
C  C25  1  0.13115806  0.09925228  0.57257423  1  0.080883  0.302463  -0.009347  4.075901  -0.011
C  C26  1  0.03158869  0.47386719  0.90009692  1  0.077734  0.295776  0.020435  4.07801  0.02
C  C27  1  0.44120209  0.57266323  0.47328577  1  0.079351  0.299865  0.012064  4.080387  0.011
C  C28  1  0.86842632  0.90013539  0.42674762  1  0.081078  0.30225  0.015079  4.077056  0.014
C  C29  1  0.96780162  0.52625557  0.09925696  1  0.080987  0.301425  -0.007912  4.07819  -0.013
C  C30  1  0.68623321  0.46221637  0.47510217  1  -0.084622  -0.16253  0.021604  3.900115  0.02
C  C31  1  0.22301391  0.01264732  0.53847932  1  -0.082449  -0.159495  0.008596  3.895603  0.008
C  C32  1  0.20984484  0.52609766  0.98681086  1  -0.081866  -0.157075  -0.003964  3.894382  -0.005
C  C33  1  0.31650912  0.53899799  0.52639318  1  -0.083007  -0.159923  0.007  3.897876  0.004
C  C34  1  0.77631033  0.98675751  0.46126015  1  -0.083309  -0.161022  -0.000322  3.894699  -0.001
C  C35  1  0.78943524  0.47436121  0.01250924  1  -0.083557  -0.159726  0.018543  3.898453  0.019
O  O36  1  0.20007841  0.33893611  0.58907282  1  -0.334232  -0.602184  0.039415  2.493585  0.055
O  O37  1  0.85939761  0.24900189  0.66203014  1  -0.335685  -0.605682  -0.031104  2.490275  -0.042
O  O38  1  0.61048469  0.41310594  0.75034441  1  -0.336288  -0.605231  0.037591  2.493607  0.052
O  O39  1  0.80260501  0.66265662  0.41368919  1  -0.335168  -0.604116  -0.032504  2.493343  -0.044
O  O40  1  0.14037705  0.75042617  0.33814065  1  -0.335852  -0.604411  0.035316  2.493016  0.049
O  O41  1  0.38867730  0.58893629  0.24997955  1  -0.334731  -0.602918  0.043735  2.488306  0.061
O  O42  1  0.07873290  0.48218907  0.63966291  1  -0.309988  -0.51269  0.053738  2.322689  0.074
O  O43  1  0.59633733  0.15725208  0.51776107  1  -0.311461  -0.513252  0.039069  2.322209  0.055
O  O44  1  0.43955862  0.36028021  0.84208172  1  -0.310996  -0.512003  -0.030886  2.333212  -0.044
O  O45  1  0.92051303  0.51811692  0.36001529  1  -0.310853  -0.513511  0.041635  2.324985  0.058
O  O46  1  0.40267472  0.84240297  0.48284385  1  -0.311428  -0.513306  -0.03329  2.331126  -0.047
O  O47  1  0.56128184  0.63931105  0.15723601  1  -0.310414  -0.512315  0.049997  2.320694  0.069
O  O48  1  0.63230886  0.36234957  0.55344182  1  -0.352974  -0.544643  0.103873  2.518914  0.146
O  O49  1  0.26732410  0.19137165  0.63511602  1  -0.353047  -0.54275  0.006486  2.540829  0.009
O  O50  1  0.07590660  0.44419155  0.80767726  1  -0.349895  -0.537102  0.017764  2.532613  0.025
O  O51  1  0.36692089  0.63469303  0.44282532  1  -0.355072  -0.546874  0.007018  2.542512  0.008
O  O52  1  0.73192822  0.80815815  0.36377248  1  -0.350495  -0.538898  0.018088  2.532046  0.026
O  O53  1  0.92129394  0.55344229  0.19080801  1  -0.351676  -0.542065  0.099116  2.523126  0.14
