# Supplementary material for: A Transferable Force Field for Simulating Adsorption in Metal–Organic Frameworks with Open Metal Sites Based on the 12–6–4 Lennard-Jones Potential
Source: J Chem Inf Model. 2026 Jan 24;66(3):1704–14. doi: 10.1021/acs.jcim.5c02893 (PMC12900520; doi:10.1021/acs.jcim.5c02893)
Supplement: Supplementary file 2 [file ci5c02893_si_002.zip › SI_2/Fe-MOF74.cif]

# generated using pymatgen
data_FeHC4O3
_symmetry_space_group_name_H-M   'P 1'
_cell_length_a   6.74268852
_cell_length_b   15.23236397
_cell_length_c   15.27655877
_cell_angle_alpha   117.95008138
_cell_angle_beta   98.42327124
_cell_angle_gamma   97.82108912
_symmetry_Int_Tables_number   1
_chemical_formula_structural   FeHC4O3
_chemical_formula_sum   'Fe6 H6 C24 O18'
_cell_volume   1332.88071816
_cell_formula_units_Z   6
loop_
 _symmetry_equiv_pos_site_id
 _symmetry_equiv_pos_as_xyz
  1  'x, y, z'
loop_
 _atom_site_type_symbol
 _atom_site_label
 _atom_site_symmetry_multiplicity
 _atom_site_fract_x
 _atom_site_fract_y
 _atom_site_fract_z
 _atom_site_occupancy
 _atom_site_hle17_ddec_charge
 _atom_site_hle17_ddec_spin_density
 _atom_site_hle17_ddec_sum_bond_order
 _atom_site_hle17_magmom
 _atom_site_hse06_10hf_ddec_charge
 _atom_site_hse06_10hf_ddec_spin_density
 _atom_site_hse06_10hf_ddec_sum_bond_order
 _atom_site_hse06_10hf_magmom
 _atom_site_hse06_ddec_charge
 _atom_site_hse06_ddec_spin_density
 _atom_site_hse06_ddec_sum_bond_order
 _atom_site_hse06_magmom
 _atom_site_pbe_cm5_charge
 _atom_site_charge
 _atom_site_pbe_ddec_spin_density
 _atom_site_pbe_ddec_sum_bond_order
 _atom_site_pbe_magmom
Fe  Fe0  1  0.48730108  0.27711785  0.60684020  1  1.06712  3.863714  2.039577  3.601  0.972481  3.8516  2.500026  3.608  1.053855  3.864853  2.392408  3.666  0.680464  0.907735  3.807898  2.560853  3.539
Fe  Fe1  1  0.21260233  0.33024955  0.72602527  1  1.060789  3.854699  2.017305  3.592  0.969182  3.850123  2.474644  3.605  1.054793  3.87097  2.36637  3.669  0.6783  0.90658  3.808382  2.532895  3.538
Fe  Fe2  1  0.88040393  0.39713292  0.67173542  1  1.073136  3.86383  2.019856  3.6  0.978942  3.853623  2.478919  3.609  1.063262  3.871434  2.370536  3.671  0.683144  0.915551  3.810367  2.53822  3.542
Fe  Fe3  1  0.52647798  0.72595374  0.39416429  1  1.098319  3.875474  2.026339  3.61  0.989886  3.816032  2.492856  3.591  1.070581  3.849752  2.398342  3.657  0.692455  0.932786  3.805313  2.568832  3.544
Fe  Fe4  1  0.78171565  0.67633244  0.26896383  1  1.101161  3.873818  1.954123  3.608  1.001048  3.842542  2.409758  3.611  1.076756  3.870422  2.322633  3.673  0.698428  0.942134  3.805715  2.474553  3.544
Fe  Fe5  1  0.11557510  0.58819530  0.32284571  1  1.131672  -3.970846  1.901045  -3.605  1.025747  -3.862331  2.363866  -3.596  1.102739  -3.869348  2.279202  -3.671  0.693885  0.959714  -3.781528  2.422042  -3.494
H  H6  1  0.81914654  0.44079417  0.46628806  1  0.128674  -0.00064  0.946931  -0.001  0.136937  -0.000148  1.008251  0.0  0.140206  -0.000153  1.006535  0.0  0.112284  0.13495  -0.000135  1.008914  0.0
H  H7  1  0.38165993  0.02143977  0.55599097  1  0.128572  -0.000493  0.945254  -0.001  0.136079  -0.000226  1.00819  0.0  0.13947  -0.000308  1.006348  0.0  0.112015  0.134316  -0.000135  1.008366  0.0
H  H8  1  0.35071980  0.53593998  0.97549675  1  0.128415  -0.000715  0.943976  -0.001  0.136917  -0.000259  1.005066  0.0  0.140141  -0.000337  1.003212  0.0  0.111326  0.134623  -0.000113  1.006869  0.0
H  H9  1  0.17595972  0.55381385  0.52895431  1  0.127907  0.000508  0.94563  0.001  0.13637  0.000167  1.006495  0.0  0.13973  9.8e-05  1.004417  0.0  0.111266  0.134207  0.000203  1.007878  0.0
H  H10  1  0.63015921  0.98051612  0.45231803  1  0.129483  -0.000347  0.944828  0.0  0.137086  -0.000242  1.007301  0.0  0.140433  -0.000328  1.005256  0.0  0.11331  0.135418  -0.00013  1.007519  0.0
H  H11  1  0.64859787  0.47015365  0.02426161  1  0.128269  0.000216  0.94494  0.001  0.136595  -0.000178  1.006219  0.0  0.140098  -0.000248  1.003751  0.0  0.111089  0.134652  -4.1e-05  1.007038  0.0
C  C12  1  0.22599074  0.42110717  0.58838321  1  0.698784  -0.009713  3.781482  -0.016  0.652274  -0.001523  4.068081  -0.003  0.697648  0.003452  4.054462  0.006  0.227295  0.618155  -0.003426  4.079163  -0.006
C  C13  1  0.81233454  0.17030495  0.58323092  1  0.695965  -0.009792  3.788006  -0.015  0.650696  -0.002179  4.071611  -0.003  0.696691  0.003258  4.05686  0.006  0.226474  0.616746  -0.003475  4.082377  -0.005
C  C14  1  0.63900338  0.41333648  0.83332463  1  0.691886  -0.012744  3.785048  -0.019  0.64842  -0.003952  4.067111  -0.006  0.696098  0.002974  4.050159  0.006  0.223223  0.612899  -0.006715  4.083175  -0.009
C  C15  1  0.76443660  0.56829482  0.40146622  1  0.713971  -0.001328  3.780175  0.0  0.665153  -0.00076  4.065899  0.001  0.706879  -0.000284  4.055234  0.001  0.234246  0.634691  -0.002216  4.073006  -0.002
C  C16  1  0.19172251  0.82816948  0.42562636  1  0.69845  -0.004772  3.792994  -0.005  0.650227  -0.00161  4.079244  0.0  0.694759  0.000311  4.064913  0.002  0.230287  0.622785  0.001488  4.084879  0.003
C  C17  1  0.35857147  0.59666531  0.16696560  1  0.696543  0.004446  3.783634  0.007  0.652919  0.008444  4.06247  0.012  0.700179  0.007919  4.044792  0.011  0.2159  0.601386  -0.011091  4.090354  -0.016
C  C18  1  0.37015057  0.45833693  0.54320311  1  -0.167647  0.014688  3.736391  0.025  -0.155837  0.007122  3.982479  0.013  -0.173845  0.003848  4.009008  0.008  -0.026175  -0.145166  0.008627  3.965884  0.016
C  C19  1  0.91917985  0.08713805  0.54512449  1  -0.173528  0.00634  3.751111  0.012  -0.161129  0.004528  3.995481  0.009  -0.178801  0.001064  4.020953  0.003  -0.027407  -0.15024  0.005782  3.977885  0.01
C  C20  1  0.82711100  0.45793398  0.91526082  1  -0.166919  0.009879  3.733224  0.018  -0.154899  0.005812  3.97748  0.011  -0.170811  0.002229  4.000326  0.005  -0.029491  -0.152215  0.003551  3.972271  0.009
C  C21  1  0.62231972  0.53421472  0.44981997  1  -0.171156  -0.012248  3.747489  -0.018  -0.157511  -0.005496  3.992606  -0.007  -0.166661  -0.002794  4.014302  -0.004  -0.025981  -0.146514  -0.004385  3.974294  -0.006
C  C22  1  0.09200280  0.91508650  0.46384529  1  -0.166978  -0.001918  3.748322  -0.002  -0.15484  -0.000285  3.993463  0.001  -0.162542  0.002286  4.011735  0.004  -0.024893  -0.144609  0.003156  3.974565  0.005
C  C23  1  0.17188378  0.54926444  0.08431514  1  -0.167016  -0.002138  3.752569  -0.004  -0.152198  0.000655  3.993044  0.0  -0.162626  0.002119  4.011681  0.002  -0.027162  -0.140685  0.002124  3.98775  0.004
C  C24  1  0.55738151  0.42540663  0.52621053  1  0.34536  -0.012846  3.805626  -0.022  0.330965  -0.003409  4.073281  -0.006  0.349555  -0.001057  4.095025  -0.001  0.083185  0.321025  -0.001413  4.055604  -0.005
C  C25  1  0.13786401  0.10064599  0.57562447  1  0.348041  -0.001479  3.798939  -0.005  0.333738  0.002084  4.065814  0.001  0.353598  0.004207  4.085821  0.006  0.085174  0.324475  0.006809  4.04727  0.007
C  C26  1  0.03060517  0.47592784  0.89983525  1  0.345065  -0.004741  3.803849  -0.01  0.331454  0.001191  4.069926  0.0  0.349627  0.003126  4.090136  0.004  0.081903  0.320556  0.002369  4.058957  0.001
C  C27  1  0.43616226  0.56789849  0.46733857  1  0.336512  0.014328  3.820974  0.022  0.320326  0.005519  4.090425  0.009  0.331385  0.003288  4.113462  0.005  0.078602  0.307211  0.00652  4.07425  0.01
C  C28  1  0.87472299  0.90277202  0.43368618  1  0.342581  0.004473  3.819804  0.005  0.329396  0.005245  4.083602  0.006  0.342059  0.002414  4.106427  0.004  0.079628  0.317179  0.006576  4.067192  0.007
C  C29  1  0.96870842  0.53033203  0.09971504  1  0.332914  0.006099  3.803476  0.01  0.317811  0.0033  4.070435  0.005  0.332397  0.000571  4.091249  0.0  0.076395  0.301923  0.00288  4.058808  0.004
C  C30  1  0.67681359  0.46506417  0.47961292  1  -0.155105  0.018277  3.69529  0.028  -0.192308  0.007285  3.955023  0.012  -0.19799  0.003526  3.975046  0.006  -0.092336  -0.187595  0.009551  3.937337  0.014
C  C31  1  0.21640542  0.01280011  0.53325831  1  -0.156502  0.011117  3.683067  0.017  -0.194195  0.005975  3.944625  0.009  -0.199492  0.001867  3.962799  0.003  -0.091757  -0.188731  0.010247  3.925765  0.014
C  C32  1  0.19585803  0.52161040  0.98584945  1  -0.152964  0.018942  3.690594  0.027  -0.189721  0.011349  3.948964  0.016  -0.193121  0.006865  3.966981  0.01  -0.096008  -0.194059  0.005793  3.942036  0.009
C  C33  1  0.31765984  0.52910975  0.51479524  1  -0.162607  -0.014578  3.696259  -0.021  -0.197834  -0.003529  3.956165  -0.005  -0.199633  -0.001736  3.977954  -0.003  -0.095599  -0.196337  -0.004713  3.943835  -0.007
C  C34  1  0.79540083  0.98944686  0.47498215  1  -0.156355  0.005455  3.703327  0.008  -0.192799  0.005171  3.961958  0.008  -0.195332  0.004227  3.983615  0.007  -0.092854  -0.189524  0.007629  3.946733  0.011
C  C35  1  0.80355205  0.48459930  0.01397377  1  -0.157821  -0.012394  3.694142  -0.017  -0.193856  -0.005796  3.954197  -0.008  -0.195025  -0.002461  3.972555  -0.003  -0.094934  -0.192081  -0.00704  3.945961  -0.009
O  O36  1  0.24764160  0.34180673  0.59810957  1  -0.686095  0.054664  2.268992  0.094  -0.621611  0.054267  2.563028  0.088  -0.665988  0.047682  2.52971  0.069  -0.332965  -0.586923  0.062288  2.573568  0.101
O  O37  1  0.91087119  0.25902327  0.66166367  1  -0.684154  0.054347  2.278577  0.093  -0.620541  0.05401  2.573197  0.087  -0.665686  0.047327  2.540006  0.068  -0.332233  -0.583752  0.061959  2.581147  0.1
O  O38  1  0.64963313  0.40391891  0.74446796  1  -0.687267  0.055212  2.273392  0.095  -0.623558  0.054575  2.567798  0.088  -0.667693  0.04724  2.533577  0.068  -0.3349  -0.589385  0.063394  2.578716  0.103
O  O39  1  0.74148243  0.64429768  0.38740827  1  -0.684627  0.051671  2.275487  0.081  -0.616383  0.051827  2.564026  0.075  -0.660655  0.044788  2.543458  0.061  -0.32599  -0.588658  0.056298  2.593454  0.089
O  O40  1  0.08440729  0.73900573  0.35337718  1  -0.680129  0.006911  2.248574  0.01  -0.615849  0.008392  2.536293  0.012  -0.658101  0.007931  2.516145  0.01  -0.320738  -0.582146  0.006208  2.543644  0.006
O  O41  1  0.34484033  0.61391462  0.25728514  1  -0.69505  0.002511  2.355716  0.006  -0.631731  0.001899  2.65809  0.003  -0.674  0.000302  2.630161  0.0  -0.329382  -0.596219  0.008738  2.681604  0.02
O  O42  1  0.07800872  0.46221636  0.61657982  1  -0.581003  0.031505  2.022611  0.051  -0.526542  0.030801  2.271797  0.044  -0.556937  0.026295  2.246737  0.033  -0.295358  -0.503452  0.034651  2.289417  0.052
O  O43  1  0.62444058  0.15797203  0.54291548  1  -0.580195  0.031188  2.030863  0.05  -0.52591  0.030892  2.28092  0.044  -0.555699  0.026346  2.254818  0.033  -0.297116  -0.503135  0.034524  2.298642  0.051
O  O44  1  0.46374116  0.38468991  0.84555918  1  -0.57951  0.030918  2.024285  0.05  -0.526496  0.030376  2.273164  0.043  -0.556158  0.02608  2.245582  0.032  -0.297537  -0.504217  0.033488  2.292602  0.05
O  O45  1  0.91219976  0.52582427  0.37545470  1  -0.596224  -0.026825  2.023129  -0.036  -0.540824  -0.023635  2.282044  -0.026  -0.57532  -0.020269  2.264496  -0.021  -0.300112  -0.515832  -0.027417  2.293316  -0.032
O  O46  1  0.38200086  0.84073041  0.46270871  1  -0.591767  0.030046  2.018402  0.042  -0.534124  0.029794  2.272124  0.036  -0.569047  0.025212  2.254078  0.029  -0.302191  -0.510659  0.034339  2.290559  0.047
O  O47  1  0.53649234  0.62112262  0.15326431  1  -0.598447  0.03449  2.03428  0.052  -0.542287  0.033699  2.291469  0.044  -0.575996  0.027704  2.268425  0.032  -0.309464  -0.520992  0.03917  2.323481  0.061
O  O48  1  0.62684566  0.36004865  0.55206015  1  -0.649241  0.070645  2.197272  0.129  -0.595873  0.065011  2.492655  0.111  -0.653195  0.047692  2.483289  0.074  -0.355174  -0.555759  0.075727  2.494724  0.13
O  O49  1  0.27038499  0.19103578  0.64135086  1  -0.649332  0.072206  2.18331  0.132  -0.596302  0.066428  2.476086  0.114  -0.653858  0.048897  2.467231  0.077  -0.353161  -0.555661  0.077802  2.476598  0.134
O  O50  1  0.07407598  0.45152317  0.80910209  1  -0.648541  0.070141  2.187742  0.128  -0.595017  0.065068  2.481341  0.111  -0.650956  0.048834  2.471623  0.077  -0.35442  -0.555874  0.075955  2.484151  0.13
O  O51  1  0.36746516  0.63265827  0.43961530  1  -0.668802  0.000389  2.180476  0.007  -0.611856  -0.000326  2.481237  0.007  -0.657937  -0.000159  2.466708  0.007  -0.356634  -0.56557  0.004522  2.473022  0.013
O  O52  1  0.74100637  0.81219274  0.36800451  1  -0.670112  0.075324  2.250969  0.132  -0.613298  0.06956  2.557075  0.112  -0.664192  0.055758  2.543484  0.083  -0.36191  -0.565536  0.088035  2.558198  0.149
O  O53  1  0.92830892  0.55491614  0.19174143  1  -0.664499  -0.01791  2.164969  -0.029  -0.605318  -0.018476  2.464678  -0.029  -0.655644  -0.015682  2.457116  -0.023  -0.356395  -0.560168  -0.02411  2.461856  -0.042
