# Supplementary material for: A Transferable Force Field for Simulating Adsorption in Metal–Organic Frameworks with Open Metal Sites Based on the 12–6–4 Lennard-Jones Potential
Source: J Chem Inf Model. 2026 Jan 24;66(3):1704–14. doi: 10.1021/acs.jcim.5c02893 (PMC12900520; doi:10.1021/acs.jcim.5c02893)
Supplement: Supplementary file 2 [file ci5c02893_si_002.zip › SI_2/Mg-MOF74.cif]

# generated using pymatgen
data_MgHC4O3
_symmetry_space_group_name_H-M   'P 1'
_cell_length_a   6.88935740
_cell_length_b   15.23153998
_cell_length_c   15.23233797
_cell_angle_alpha   117.77089256
_cell_angle_beta   98.67768450
_cell_angle_gamma   98.67432658
_symmetry_Int_Tables_number   1
_chemical_formula_structural   MgHC4O3
_chemical_formula_sum   'Mg6 H6 C24 O18'
_cell_volume   1352.70389140
_cell_formula_units_Z   6
loop_
 _symmetry_equiv_pos_site_id
 _symmetry_equiv_pos_as_xyz
  1  'x, y, z'
loop_
 _atom_site_type_symbol
 _atom_site_label
 _atom_site_symmetry_multiplicity
 _atom_site_fract_x
 _atom_site_fract_y
 _atom_site_fract_z
 _atom_site_occupancy
 _atom_site_pbe_bader_charge
 _atom_site_pbe_bader_spin_density
 _atom_site_pbe_cm5_charge
 _atom_site_charge
 _atom_site_pbe_ddec_spin_density
 _atom_site_pbe_ddec_sum_bond_order
 _atom_site_pbe_magmom
Mg  Mg0  1  0.01751067  0.73176571  0.40605260  1  1.681835  0  0.90576  1.406928  0  1.333181  0
Mg  Mg1  1  0.28580893  0.67424527  0.26821473  1  1.683434  0  0.905841  1.407919  0  1.331925  0
Mg  Mg2  1  0.61142624  0.59391716  0.32573987  1  1.683486  0  0.905638  1.408025  0  1.331577  0
Mg  Mg3  1  0.98248950  0.26823409  0.59394701  1  1.681839  0  0.905753  1.406924  0  1.333185  0
Mg  Mg4  1  0.71419309  0.32575530  0.73178536  1  1.683422  0  0.905821  1.407853  0  1.332051  0
Mg  Mg5  1  0.38857392  0.40608263  0.67425974  1  1.683482  0  0.905642  1.408036  0  1.331577  0
H  H6  1  0.68595139  0.55475504  0.53273334  1  0.104038  0  0.110612  0.132848  0  1.006039  0
H  H7  1  0.13114625  0.97795544  0.44523675  1  0.097707  0  0.110512  0.132742  0  1.006538  0
H  H8  1  0.15319564  0.46718725  0.02203476  1  0.131491  0  0.110335  0.132422  0  1.006275  0
H  H9  1  0.31404839  0.44524399  0.46726588  1  0.103994  0  0.110614  0.132849  0  1.006014  0
H  H10  1  0.86885430  0.02204512  0.55476324  1  0.097701  0  0.110512  0.132723  0  1.006541  0
H  H11  1  0.84680600  0.53281254  0.97796495  1  0.131449  0  0.110321  0.132393  0  1.006297  0
C  C12  1  0.93311690  0.56646853  0.46543479  1  0.569197  0  0.079902  0.336357  0  4.107315  0
C  C13  1  0.36662573  0.89893238  0.43351556  1  0.568041  0  0.079435  0.334591  0  4.108515  0
C  C14  1  0.46772935  0.53451974  0.10102429  1  0.570822  0  0.080361  0.335749  0  4.107179  0
C  C15  1  0.06687995  0.43353050  0.53456488  1  0.56918  0  0.07986  0.336332  0  4.107299  0
C  C16  1  0.63337443  0.10106742  0.56648404  1  0.568038  0  0.079416  0.334567  0  4.108588  0
C  C17  1  0.53227082  0.46548006  0.89897466  1  0.570842  0  0.08037  0.335773  0  4.107039  0
C  C18  1  0.24291357  0.56396701  0.39109208  1  1.514632  0  0.242545  0.678806  0  4.10566  0
C  C19  1  0.67898850  0.82711247  0.43603325  1  1.527983  0  0.242292  0.678709  0  4.105339  0
C  C20  1  0.85190751  0.60894184  0.17293386  1  1.522539  0  0.241071  0.675981  0  4.111064  0
C  C21  1  0.75708698  0.43603355  0.60890856  1  1.514618  0  0.242535  0.678787  0  4.105615  0
C  C22  1  0.32101167  0.17288733  0.56396636  1  1.527957  0  0.242305  0.678802  0  4.105289  0
C  C23  1  0.14809304  0.39105872  0.82706613  1  1.522504  0  0.241101  0.676041  0  4.11106  0
C  C24  1  0.82434757  0.53084159  0.51796305  1  0.005483  0  -0.099359  -0.204058  0  3.953782  0
C  C25  1  0.29347483  0.98710876  0.46914056  1  -0.015897  0  -0.09965  -0.204362  0  3.955327  0
C  C26  1  0.30635596  0.48195067  0.01287385  1  -0.023527  0  -0.099613  -0.20423  0  3.954656  0
C  C27  1  0.17564927  0.46915744  0.48203729  1  0.005515  0  -0.09934  -0.20401  0  3.953709  0
C  C28  1  0.70652533  0.01289103  0.53085970  1  -0.015896  0  -0.099619  -0.204272  0  3.955324  0
C  C29  1  0.69364382  0.51804836  0.98712538  1  -0.023489  0  -0.099604  -0.204213  0  3.954578  0
C  C30  1  0.11488902  0.53377751  0.44730610  1  -0.023004  0  -0.031567  -0.164125  0  3.962635  0
C  C31  1  0.58113561  0.91353864  0.46621874  1  -0.009079  0  -0.031273  -0.162848  0  3.961453  0
C  C32  1  0.66766261  0.55271174  0.08648212  1  -0.042856  0  -0.03169  -0.162958  0  3.963125  0
C  C33  1  0.88510967  0.46622229  0.55269406  1  -0.023019  0  -0.031562  -0.164111  0  3.962651  0
C  C34  1  0.41886455  0.08646115  0.53378087  1  -0.009088  0  -0.031253  -0.162813  0  3.961464  0
C  C35  1  0.33233756  0.44728806  0.91351749  1  -0.042847  0  -0.031687  -0.16299  0  3.963166  0
O  O36  1  0.86170774  0.62836823  0.43504624  1  -1.31862  0  -0.459571  -0.790472  0  2.310632  0
O  O37  1  0.23332557  0.80663039  0.37162656  1  -1.315101  0  -0.459273  -0.789549  0  2.311961  0
O  O38  1  0.42673133  0.56492705  0.19332382  1  -1.312393  0  -0.459785  -0.790621  0  2.310519  0
O  O39  1  0.13829242  0.37163156  0.56495468  1  -1.318609  0  -0.459561  -0.790477  0  2.310605  0
O  O40  1  0.76667460  0.19336941  0.62837305  1  -1.315093  0  -0.459252  -0.789525  0  2.311948  0
O  O41  1  0.57326884  0.43507274  0.80667513  1  -1.312422  0  -0.459769  -0.790585  0  2.31045  0
O  O42  1  0.19152133  0.62619945  0.36173066  1  -1.29616  0  -0.398999  -0.761903  0  2.411863  0
O  O43  1  0.56534542  0.73552585  0.37378324  1  -1.304218  0  -0.398951  -0.762702  0  2.413513  0
O  O44  1  0.82976162  0.63828531  0.26450067  1  -1.296514  0  -0.398166  -0.760949  0  2.414538  0
O  O45  1  0.80847922  0.37380111  0.63826933  1  -1.296158  0  -0.399006  -0.761893  0  2.411834  0
O  O46  1  0.43465474  0.26447395  0.62621636  1  -1.304211  0  -0.398954  -0.762743  0  2.413511  0
O  O47  1  0.17024001  0.36171448  0.73549838  1  -1.296499  0  -0.398157  -0.760959  0  2.414585  0
O  O48  1  0.39897925  0.53052627  0.37272284  1  -1.236453  0  -0.349126  -0.634872  0  2.146665  0
O  O49  1  0.86848910  0.84217884  0.46948321  1  -1.233757  0  -0.348993  -0.634336  0  2.14578  0
O  O50  1  0.02637484  0.62732051  0.15790226  1  -1.233061  0  -0.348299  -0.633147  0  2.147818  0
O  O51  1  0.60102091  0.46947352  0.62727677  1  -1.236456  0  -0.349124  -0.634865  0  2.146671  0
O  O52  1  0.13151106  0.15782096  0.53051640  1  -1.233754  0  -0.349008  -0.634393  0  2.145752  0
O  O53  1  0.97362571  0.37268005  0.84209708  1  -1.233041  0  -0.348343  -0.63318  0  2.147801  0
