# Supplementary material for: A Transferable Force Field for Simulating Adsorption in Metal–Organic Frameworks with Open Metal Sites Based on the 12–6–4 Lennard-Jones Potential
Source: J Chem Inf Model. 2026 Jan 24;66(3):1704–14. doi: 10.1021/acs.jcim.5c02893 (PMC12900520; doi:10.1021/acs.jcim.5c02893)
Supplement: Supplementary file 2 [file ci5c02893_si_002.zip › SI_2/Mn-MOF74.cif]

# generated using pymatgen
data_MnHC4O3
_symmetry_space_group_name_H-M   'P 1'
_cell_length_a   7.05373639
_cell_length_b   15.36357769
_cell_length_c   15.36366374
_cell_angle_alpha   117.70157567
_cell_angle_beta   98.80645190
_cell_angle_gamma   98.80381189
_symmetry_Int_Tables_number   1
_chemical_formula_structural   MnHC4O3
_chemical_formula_sum   'Mn6 H6 C24 O18'
_cell_volume   1408.10632372
_cell_formula_units_Z   6
loop_
 _symmetry_equiv_pos_site_id
 _symmetry_equiv_pos_as_xyz
  1  'x, y, z'
loop_
 _atom_site_type_symbol
 _atom_site_label
 _atom_site_symmetry_multiplicity
 _atom_site_fract_x
 _atom_site_fract_y
 _atom_site_fract_z
 _atom_site_occupancy
 _atom_site_hle17_ddec_charge
 _atom_site_hle17_ddec_spin_density
 _atom_site_hle17_ddec_sum_bond_order
 _atom_site_hle17_magmom
 _atom_site_hse06_10hf_ddec_charge
 _atom_site_hse06_10hf_ddec_spin_density
 _atom_site_hse06_10hf_ddec_sum_bond_order
 _atom_site_hse06_10hf_magmom
 _atom_site_hse06_ddec_charge
 _atom_site_hse06_ddec_spin_density
 _atom_site_hse06_ddec_sum_bond_order
 _atom_site_hse06_magmom
 _atom_site_pbe_cm5_charge
 _atom_site_charge
 _atom_site_pbe_ddec_spin_density
 _atom_site_pbe_ddec_sum_bond_order
 _atom_site_pbe_magmom
Mn  Mn0  1  0.02056172  0.41091396  0.73860215  1  1.232097  4.787466  1.683337  4.638  1.076855  4.731846  2.170405  4.497  1.149377  4.774893  2.0857  4.569  0.65241  1.018507  4.685977  2.233882  4.424
Mn  Mn1  1  0.60971030  0.32769577  0.58909892  1  1.232031  4.785498  1.683524  4.638  1.076783  4.72956  2.170662  4.497  1.149298  4.772544  2.085942  4.569  0.652399  1.018453  4.683691  2.234039  4.424
Mn  Mn2  1  0.28197420  0.26139762  0.67228690  1  1.233409  4.783339  1.682812  4.638  1.077521  4.72791  2.169861  4.497  1.150041  4.770746  2.08519  4.569  0.652917  1.019337  4.681923  2.233017  4.424
Mn  Mn3  1  0.97943779  0.58908623  0.26139736  1  1.232092  4.787465  1.683361  4.638  1.076853  4.731846  2.170426  4.497  1.149373  4.774892  2.085721  4.569  0.652395  1.018501  4.685978  2.233886  4.424
Mn  Mn4  1  0.39028959  0.67230517  0.41090228  1  1.232046  4.785502  1.683473  4.638  1.076786  4.729564  2.170637  4.497  1.149302  4.772549  2.085917  4.569  0.652402  1.018488  4.683696  2.233954  4.424
Mn  Mn5  1  0.71802493  0.73860180  0.32771288  1  1.233405  4.783333  1.682821  4.638  1.077518  4.727906  2.169869  4.497  1.150035  4.770741  2.085201  4.569  0.652922  1.01933  4.681917  2.233031  4.424
H  H6  1  0.69193073  0.53054690  0.55300699  1  0.127889  -0.000987  0.941202  0.0  0.136356  -0.000779  1.002539  0.0  0.140314  -0.000837  0.999994  0.0  0.111613  0.133608  -0.000703  1.004213  0.0
H  H7  1  0.16136845  0.02245120  0.46944658  1  0.128065  -0.00098  0.941808  0.0  0.136762  -0.000784  1.002755  0.0  0.140646  -0.00084  1.000305  0.0  0.112039  0.134061  -0.000704  1.004385  0.0
H  H8  1  0.13887902  0.44700872  0.97755512  1  0.127317  -0.000989  0.941612  0.0  0.135872  -0.000781  1.002878  0.0  0.139827  -0.000837  1.000341  0.0  0.111616  0.133122  -0.000704  1.004562  0.0
H  H9  1  0.30807021  0.46945329  0.44699262  1  0.12792  -0.000996  0.941258  0.0  0.13638  -0.000779  1.002599  0.0  0.140339  -0.000837  1.000053  0.0  0.111627  0.133635  -0.000703  1.004272  0.0
H  H10  1  0.83863143  0.97754974  0.53055331  1  0.128055  -0.000987  0.941857  0.0  0.136716  -0.000784  1.002848  0.0  0.1406  -0.00084  1.000397  0.0  0.112007  0.13402  -0.000704  1.004473  0.0
H  H11  1  0.86112011  0.55299071  0.02244467  1  0.127316  -0.000976  0.941626  0.0  0.13587  -0.000781  1.002891  0.0  0.139826  -0.000838  1.000354  0.0  0.111619  0.133122  -0.000704  1.004577  0.0
C  C12  1  0.23931272  0.39262643  0.56362868  1  0.709075  0.011724  3.812491  0.012  0.659739  0.021494  4.092215  0.02  0.699658  0.015835  4.083012  0.016  0.239789  0.630879  0.028109  4.098049  0.024
C  C13  1  0.84665117  0.17100066  0.60739252  1  0.705079  0.011791  3.815407  0.012  0.658728  0.021522  4.092172  0.02  0.698613  0.015861  4.082998  0.016  0.239694  0.629835  0.028143  4.098034  0.024
C  C14  1  0.67564096  0.43638998  0.82900031  1  0.705934  0.011713  3.814733  0.012  0.658497  0.021474  4.092233  0.02  0.698368  0.015826  4.083119  0.016  0.23904  0.629504  0.028077  4.098217  0.024
C  C15  1  0.76068641  0.60737300  0.43637110  1  0.709095  0.011725  3.812389  0.012  0.659758  0.021493  4.092118  0.02  0.699676  0.015835  4.082915  0.016  0.239792  0.630888  0.028109  4.097963  0.024
C  C16  1  0.15334833  0.82899952  0.39260699  1  0.705046  0.011783  3.81543  0.012  0.658704  0.021522  4.092184  0.02  0.698586  0.01586  4.083014  0.016  0.239682  0.629801  0.028142  4.098055  0.024
C  C17  1  0.32435997  0.56361021  0.17099995  1  0.705971  0.011708  3.814674  0.012  0.658524  0.021473  4.092177  0.02  0.698395  0.015826  4.083062  0.016  0.239041  0.629524  0.028078  4.098174  0.024
C  C18  1  0.11406407  0.44859099  0.53438573  1  -0.173575  0.005824  3.75056  0.006  -0.158126  0.008814  3.991069  0.007  -0.169536  0.005689  4.014484  0.005  -0.028635  -0.150468  0.012883  3.975785  0.01
C  C19  1  0.66546185  0.08579894  0.55141814  1  -0.171286  0.005814  3.748358  0.006  -0.157632  0.008798  3.989364  0.007  -0.168989  0.005673  4.012698  0.005  -0.028817  -0.149925  0.012881  3.974029  0.01
C  C20  1  0.57966982  0.46562597  0.91419898  1  -0.171177  0.005834  3.749595  0.006  -0.157574  0.008777  3.990966  0.007  -0.168987  0.005675  4.014431  0.005  -0.028024  -0.149905  0.012869  3.975723  0.01
C  C21  1  0.88593687  0.55140920  0.46561454  1  -0.173581  0.005856  3.75053  0.006  -0.158134  0.008816  3.991043  0.007  -0.169544  0.005684  4.01446  0.005  -0.028647  -0.150467  0.012884  3.97575  0.01
C  C22  1  0.33453947  0.91420200  0.44858251  1  -0.171268  0.005841  3.748357  0.006  -0.15762  0.008794  3.989363  0.007  -0.168975  0.00568  4.012698  0.005  -0.028821  -0.149908  0.012882  3.974019  0.01
C  C23  1  0.42032968  0.53437421  0.08580118  1  -0.171187  0.00584  3.749575  0.006  -0.157575  0.008777  3.990938  0.007  -0.168988  0.005675  4.014404  0.005  -0.028016  -0.149909  0.012869  3.975702  0.01
C  C24  1  0.93635282  0.46623068  0.56594863  1  0.331888  0.008064  3.846767  0.008  0.315745  0.015031  4.106941  0.012  0.328767  0.01114  4.128592  0.01  0.080629  0.305827  0.01957  4.091662  0.015
C  C25  1  0.47010208  0.09971596  0.53377312  1  0.331184  0.008043  3.845525  0.008  0.315423  0.015021  4.105732  0.012  0.328424  0.011149  4.127345  0.01  0.08055  0.305522  0.019575  4.090402  0.015
C  C26  1  0.37038248  0.43407062  0.90027334  1  0.3293  0.008039  3.848032  0.008  0.314083  0.015041  4.107702  0.012  0.327087  0.011142  4.129393  0.01  0.080166  0.304144  0.019568  4.092459  0.015
C  C27  1  0.06364811  0.53376950  0.43405098  1  0.331897  0.008018  3.846779  0.008  0.315768  0.015029  4.106929  0.012  0.328792  0.011138  4.128578  0.01  0.080631  0.305844  0.01957  4.091654  0.015
C  C28  1  0.52989743  0.90028423  0.46622704  1  0.331158  0.008027  3.845528  0.008  0.315413  0.015025  4.105712  0.012  0.328414  0.011141  4.127325  0.01  0.080544  0.305516  0.019574  4.090378  0.015
C  C29  1  0.62961808  0.56592881  0.09972654  1  0.329331  0.008041  3.848008  0.008  0.31411  0.015041  4.107678  0.012  0.327113  0.011143  4.12937  0.01  0.080178  0.304175  0.019567  4.092436  0.015
C  C30  1  0.82783376  0.51699406  0.52983236  1  -0.171634  0.007295  3.71587  0.007  -0.203966  0.008579  3.97022  0.007  -0.20813  0.005876  3.991389  0.005  -0.097555  -0.200655  0.011714  3.955718  0.009
C  C31  1  0.31083128  0.01283601  0.48300085  1  -0.171968  0.007296  3.716711  0.007  -0.203819  0.008582  3.970836  0.007  -0.20791  0.005871  3.992022  0.005  -0.097262  -0.200515  0.011718  3.956255  0.009
C  C32  1  0.29797933  0.47018223  0.98716090  1  -0.169464  0.007317  3.713444  0.007  -0.201614  0.008581  3.967813  0.007  -0.205787  0.005874  3.989014  0.005  -0.096627  -0.198334  0.011719  3.953349  0.009
C  C33  1  0.17216718  0.48300613  0.47016790  1  -0.171714  0.007352  3.715935  0.007  -0.204046  0.008581  3.970272  0.007  -0.20821  0.005872  3.99144  0.005  -0.097611  -0.200735  0.011714  3.955774  0.009
C  C34  1  0.68916823  0.98716418  0.51699931  1  -0.171954  0.007337  3.716777  0.007  -0.203779  0.008579  3.970906  0.007  -0.207868  0.005878  3.992091  0.005  -0.09724  -0.200479  0.011718  3.956324  0.009
C  C35  1  0.70202161  0.52981795  0.01283872  1  -0.169481  0.00729  3.713455  0.007  -0.201626  0.008582  3.967823  0.007  -0.2058  0.005873  3.989024  0.005  -0.096632  -0.198348  0.011719  3.95336  0.009
O  O36  1  0.39203505  0.37652061  0.52975228  1  -0.632161  0.037439  1.993532  0.025  -0.568035  0.046256  2.255933  0.029  -0.600465  0.039617  2.23607  0.023  -0.301279  -0.543669  0.0531  2.269567  0.035
O  O37  1  0.01547427  0.15324772  0.62351791  1  -0.63179  0.037443  1.99452  0.025  -0.568057  0.046268  2.255643  0.029  -0.600461  0.039622  2.235764  0.023  -0.301595  -0.543717  0.053101  2.269308  0.035
O  O38  1  0.86221733  0.47031417  0.84677812  1  -0.631789  0.037376  1.995253  0.025  -0.568113  0.046192  2.256759  0.029  -0.600552  0.039568  2.236927  0.023  -0.30143  -0.543794  0.05304  2.270494  0.035
O  O39  1  0.60796550  0.62347882  0.47024695  1  -0.632158  0.037439  1.993534  0.025  -0.56804  0.046256  2.255948  0.029  -0.60047  0.039619  2.236086  0.023  -0.301276  -0.543682  0.053101  2.269591  0.035
O  O40  1  0.98452629  0.84675171  0.37648197  1  -0.631743  0.037444  1.994539  0.025  -0.56801  0.046266  2.255654  0.029  -0.600413  0.039619  2.235778  0.023  -0.301572  -0.543667  0.0531  2.269318  0.035
O  O41  1  0.13778255  0.52968678  0.15322177  1  -0.631791  0.03738  1.995241  0.025  -0.568109  0.046192  2.256746  0.029  -0.600549  0.039568  2.236914  0.023  -0.301419  -0.543787  0.05304  2.27048  0.035
O  O42  1  0.18935778  0.36072270  0.62338224  1  -0.704111  0.065546  2.196871  0.047  -0.620984  0.079174  2.48173  0.058  -0.66055  0.070209  2.462743  0.049  -0.302458  -0.590435  0.087983  2.493764  0.067
O  O43  1  0.82860551  0.26266599  0.63929395  1  -0.700232  0.065294  2.19678  0.047  -0.620608  0.079072  2.483278  0.058  -0.660152  0.070112  2.464303  0.049  -0.302651  -0.590024  0.087879  2.495341  0.067
O  O44  1  0.56592977  0.37660338  0.73733825  1  -0.702534  0.06539  2.196533  0.047  -0.620267  0.07903  2.480928  0.058  -0.659845  0.070079  2.462002  0.049  -0.302222  -0.5897  0.087819  2.493027  0.067
O  O45  1  0.81064173  0.63927749  0.37661792  1  -0.704144  0.065551  2.196797  0.047  -0.621019  0.079176  2.48166  0.058  -0.660584  0.07021  2.462673  0.049  -0.302484  -0.590468  0.087985  2.493697  0.067
O  O46  1  0.17139400  0.73733420  0.36070556  1  -0.70025  0.065298  2.196773  0.047  -0.620631  0.079073  2.483272  0.058  -0.660173  0.070115  2.464297  0.049  -0.302662  -0.590053  0.08788  2.495342  0.067
O  O47  1  0.43407117  0.62339681  0.26266202  1  -0.702574  0.065392  2.196497  0.047  -0.620293  0.07903  2.480885  0.058  -0.659871  0.070078  2.461958  0.049  -0.302236  -0.589725  0.087819  2.492983  0.067
O  O48  1  0.86760390  0.43721376  0.62837870  1  -0.720397  0.079867  2.170524  0.056  -0.63767  0.091863  2.477112  0.061  -0.679533  0.079909  2.461659  0.049  -0.354411  -0.603714  0.103655  2.485856  0.073
O  O49  1  0.43035354  0.19115741  0.56277185  1  -0.721037  0.079797  2.170365  0.056  -0.638362  0.091772  2.476942  0.061  -0.680147  0.079841  2.461447  0.049  -0.354832  -0.604323  0.103615  2.485674  0.073
O  O50  1  0.23916998  0.37163325  0.80883116  1  -0.720082  0.07971  2.171555  0.056  -0.637507  0.091692  2.477772  0.061  -0.679346  0.079767  2.462342  0.049  -0.355026  -0.603588  0.103504  2.486509  0.073
O  O51  1  0.13239704  0.56278643  0.37162156  1  -0.720415  0.07987  2.170542  0.056  -0.637689  0.091861  2.477119  0.061  -0.679552  0.079911  2.461666  0.049  -0.354404  -0.603729  0.103655  2.485852  0.073
O  O52  1  0.56964740  0.80884278  0.43722841  1  -0.721012  0.079793  2.170338  0.056  -0.638349  0.09177  2.47692  0.061  -0.680134  0.07984  2.461424  0.049  -0.354828  -0.604318  0.103614  2.485657  0.073
O  O53  1  0.76082952  0.62836694  0.19116900  1  -0.720088  0.079709  2.171565  0.056  -0.637511  0.091693  2.477785  0.061  -0.67935  0.079768  2.462355  0.049  -0.355027  -0.603597  0.103503  2.486528  0.073
