# Supplementary material for: A Transferable Force Field for Simulating Adsorption in Metal–Organic Frameworks with Open Metal Sites Based on the 12–6–4 Lennard-Jones Potential
Source: J Chem Inf Model. 2026 Jan 24;66(3):1704–14. doi: 10.1021/acs.jcim.5c02893 (PMC12900520; doi:10.1021/acs.jcim.5c02893)
Supplement: Supplementary file 2 [file ci5c02893_si_002.zip › SI_2/Ni-MOF74.cif]

# generated using pymatgen
data_NiHC4O3
_symmetry_space_group_name_H-M   'P 1'
_cell_length_a   6.74337641
_cell_length_b   15.03403609
_cell_length_c   15.03454213
_cell_angle_alpha   117.80498380
_cell_angle_beta   98.61451665
_cell_angle_gamma   98.59360490
_symmetry_Int_Tables_number   1
_chemical_formula_structural   NiHC4O3
_chemical_formula_sum   'Ni6 H6 C24 O18'
_cell_volume   1290.42380745
_cell_formula_units_Z   6
loop_
 _symmetry_equiv_pos_site_id
 _symmetry_equiv_pos_as_xyz
  1  'x, y, z'
loop_
 _atom_site_type_symbol
 _atom_site_label
 _atom_site_symmetry_multiplicity
 _atom_site_fract_x
 _atom_site_fract_y
 _atom_site_fract_z
 _atom_site_occupancy
 _atom_site_hle17_ddec_charge
 _atom_site_hle17_ddec_spin_density
 _atom_site_hle17_ddec_sum_bond_order
 _atom_site_hle17_magmom
 _atom_site_hse06_10hf_ddec_charge
 _atom_site_hse06_10hf_ddec_spin_density
 _atom_site_hse06_10hf_ddec_sum_bond_order
 _atom_site_hse06_10hf_magmom
 _atom_site_hse06_ddec_charge
 _atom_site_hse06_ddec_spin_density
 _atom_site_hse06_ddec_sum_bond_order
 _atom_site_hse06_magmom
 _atom_site_pbe_cm5_charge
 _atom_site_charge
 _atom_site_pbe_ddec_spin_density
 _atom_site_pbe_ddec_sum_bond_order
 _atom_site_pbe_magmom
Ni  Ni0  1  0.97276128  0.59153551  0.26757300  1  0.95728  1.71071  1.867907  1.451  1.011993  1.814263  2.246442  1.617  1.113115  1.870966  2.165868  1.713  0.653276  0.915263  1.755496  2.327617  1.524
Ni  Ni1  1  0.38109272  0.67602763  0.40838313  1  0.954625  1.707535  1.869394  1.448  1.011341  1.813585  2.246443  1.617  1.113218  1.870496  2.164782  1.713  0.653417  0.914722  1.755149  2.327589  1.524
Ni  Ni2  1  0.70507659  0.73235256  0.32396865  1  0.956875  1.70821  1.866799  1.45  1.012715  1.81361  2.244816  1.617  1.113441  1.870266  2.164804  1.713  0.65354  0.916016  1.754763  2.325935  1.524
Ni  Ni3  1  0.02723797  0.40846395  0.73242653  1  0.956611  1.710171  1.868094  1.451  1.012006  1.814263  2.246423  1.617  1.11312  1.870965  2.165866  1.713  0.653295  0.915277  1.755491  2.327596  1.524
Ni  Ni4  1  0.61890502  0.32397183  0.59161630  1  0.953682  1.706811  1.869696  1.448  1.011355  1.813592  2.246463  1.617  1.113226  1.870499  2.164803  1.713  0.653433  0.914734  1.755161  2.327608  1.524
Ni  Ni5  1  0.29492416  0.26764690  0.67603098  1  0.95627  1.707749  1.867019  1.449  1.012694  1.813605  2.244874  1.617  1.11342  1.870264  2.164863  1.713  0.653544  0.916001  1.754756  2.325992  1.524
H  H6  1  0.14499397  0.01996705  0.46459740  1  0.13233  -0.001745  0.93677  -0.001  0.13977  0.000107  0.998422  0.0  0.143308  2e-05  0.996566  0.0  0.112444  0.137566  0.000214  0.999291  0.0
H  H7  1  0.12515760  0.44450734  0.98013233  1  0.132608  -0.001693  0.936229  -0.001  0.140082  0.000117  0.997902  0.0  0.143598  2.3e-05  0.996054  0.0  0.112593  0.137893  0.000215  0.998762  0.0
H  H8  1  0.68040624  0.53540880  0.55526372  1  0.131333  -0.00168  0.937134  -0.001  0.139183  0.000109  0.998586  0.0  0.142652  1.9e-05  0.996791  0.0  0.112076  0.137031  0.000215  0.9994  0.0
H  H9  1  0.85500717  0.98003319  0.53540262  1  0.132318  -0.001748  0.93677  -0.001  0.139807  0.000108  0.998366  0.0  0.143346  2e-05  0.996506  0.0  0.112468  0.137603  0.000214  0.999235  0.0
H  H10  1  0.87484087  0.55549057  0.01986776  1  0.132611  -0.001686  0.936198  -0.001  0.140057  0.000117  0.997896  0.0  0.143573  2.3e-05  0.996051  0.0  0.112592  0.137867  0.000215  0.998756  0.0
H  H11  1  0.31959340  0.46459144  0.44473620  1  0.131343  -0.001682  0.93713  -0.001  0.139186  0.000109  0.998587  0.0  0.142659  1.9e-05  0.996792  0.0  0.112072  0.137034  0.000215  0.9994  0.0
C  C12  1  0.13939899  0.82596132  0.39990525  1  0.691948  -0.016414  3.783701  -0.013  0.661798  -0.000885  4.066011  -0.001  0.707947  -0.001184  4.052947  -0.001  0.23162  0.626358  -0.00171  4.073911  -0.002
C  C13  1  0.31359411  0.57388245  0.17404932  1  0.691927  -0.01681  3.784246  -0.013  0.662425  -0.00092  4.066312  -0.001  0.708554  -0.001211  4.053198  -0.001  0.231709  0.626979  -0.00173  4.074265  -0.002
C  C14  1  0.73958206  0.60007744  0.42599703  1  0.691413  -0.016784  3.785283  -0.013  0.661671  -0.000879  4.067999  -0.001  0.707827  -0.001191  4.054897  -0.001  0.230781  0.626197  -0.001725  4.075924  -0.002
C  C15  1  0.86060181  0.17404125  0.60009583  1  0.691697  -0.016413  3.783866  -0.013  0.661569  -0.000885  4.066215  -0.001  0.707712  -0.001184  4.053157  -0.001  0.23153  0.626131  -0.00171  4.07411  -0.002
C  C16  1  0.68640475  0.42611624  0.82595049  1  0.691947  -0.016813  3.784194  -0.013  0.662484  -0.00092  4.066268  -0.001  0.708615  -0.00121  4.053148  -0.001  0.231722  0.627039  -0.001729  4.074222  -0.002
C  C17  1  0.26041719  0.39992202  0.57400316  1  0.691348  -0.016778  3.785232  -0.013  0.661644  -0.000879  4.067955  -0.001  0.707802  -0.001192  4.054848  -0.001  0.230748  0.62617  -0.001725  4.075881  -0.002
C  C18  1  0.32933781  0.91198633  0.45141991  1  -0.165567  0.010818  3.725241  0.013  -0.157208  0.008944  3.977473  0.012  -0.171593  0.005586  4.003323  0.008  -0.028867  -0.146619  0.012855  3.958704  0.016
C  C19  1  0.41753369  0.53939974  0.08805392  1  -0.162558  0.010963  3.724106  0.013  -0.155155  0.008946  3.976856  0.012  -0.169484  0.005579  4.002604  0.008  -0.027114  -0.144532  0.012865  3.958073  0.016
C  C20  1  0.87800641  0.54856889  0.46050499  1  -0.160935  0.011027  3.723099  0.013  -0.15377  0.00894  3.976261  0.012  -0.168137  0.005575  4.002051  0.008  -0.026412  -0.143068  0.01285  3.957364  0.016
C  C21  1  0.67066293  0.08801313  0.54858038  1  -0.165525  0.010789  3.725261  0.013  -0.157175  0.008944  3.977506  0.012  -0.17154  0.005586  4.003334  0.008  -0.028876  -0.146589  0.012856  3.958738  0.016
C  C22  1  0.58246550  0.46059662  0.91194482  1  -0.162681  0.010989  3.724  0.013  -0.155293  0.008946  3.976785  0.012  -0.169626  0.00558  4.002543  0.008  -0.027146  -0.14467  0.012865  3.958005  0.016
C  C23  1  0.12199850  0.45143291  0.53949667  1  -0.160962  0.011006  3.723077  0.013  -0.153797  0.00894  3.976263  0.012  -0.168165  0.005576  4.002052  0.008  -0.026394  -0.143095  0.01285  3.957366  0.016
C  C24  1  0.53472570  0.89881495  0.47150121  1  0.329614  0.021187  3.809624  0.017  0.310141  0.006499  4.107802  0.004  0.324386  0.003388  4.130888  0.002  0.076827  0.301355  0.012548  4.086008  0.01
C  C25  1  0.63603749  0.57274675  0.10119421  1  0.332298  0.021279  3.808403  0.017  0.313849  0.006421  4.105384  0.004  0.328114  0.003327  4.128334  0.002  0.077367  0.305074  0.012528  4.08364  0.009
C  C26  1  0.06326885  0.52845723  0.42727099  1  0.326263  0.020657  3.814535  0.016  0.308113  0.006429  4.111645  0.004  0.322384  0.003346  4.134693  0.002  0.074736  0.299301  0.01252  4.089865  0.009
C  C27  1  0.46527694  0.10118529  0.52849891  1  0.329561  0.021206  3.80964  0.017  0.310124  0.0065  4.107823  0.004  0.324363  0.00339  4.130906  0.002  0.076814  0.301339  0.012548  4.086029  0.01
C  C28  1  0.36395909  0.42725038  0.89880538  1  0.332353  0.021249  3.808224  0.017  0.313883  0.00642  4.105289  0.004  0.328144  0.003326  4.128246  0.002  0.077356  0.30511  0.012527  4.083545  0.009
C  C29  1  0.93673117  0.47154378  0.57272932  1  0.326287  0.02067  3.814301  0.016  0.308116  0.00643  4.11154  0.004  0.322389  0.003346  4.134582  0.002  0.074731  0.299305  0.012521  4.089759  0.009
C  C30  1  0.30166324  0.01140503  0.48053801  1  -0.136639  0.032545  3.671502  0.034  -0.184712  0.009777  3.945097  0.011  -0.189887  0.005523  3.968449  0.007  -0.093521  -0.179081  0.016153  3.926258  0.017
C  C31  1  0.29035530  0.46904317  0.98864354  1  -0.140123  0.032242  3.670202  0.034  -0.188177  0.009777  3.944044  0.011  -0.19336  0.00555  3.96737  0.007  -0.094373  -0.18258  0.016153  3.925234  0.017
C  C32  1  0.82120302  0.51948940  0.53083697  1  -0.137159  0.031607  3.670936  0.033  -0.184856  0.00976  3.944196  0.011  -0.189949  0.005547  3.967552  0.007  -0.093037  -0.17932  0.01612  3.92535  0.017
C  C33  1  0.69833940  0.98859521  0.51946211  1  -0.136645  0.032575  3.671438  0.034  -0.184752  0.009776  3.945041  0.011  -0.189932  0.005524  3.968386  0.007  -0.093548  -0.179119  0.016152  3.926204  0.017
C  C34  1  0.70964239  0.53095319  0.01135577  1  -0.140068  0.032198  3.670051  0.034  -0.1881  0.009777  3.9439  0.011  -0.193285  0.00555  3.967227  0.007  -0.094371  -0.182503  0.016152  3.925091  0.017
C  C35  1  0.17879889  0.48051239  0.46916449  1  -0.137199  0.031629  3.670997  0.033  -0.184892  0.00976  3.944241  0.011  -0.18999  0.005547  3.967601  0.007  -0.093049  -0.179356  0.01612  3.925394  0.017
O  O36  1  0.96403048  0.84234785  0.37811987  1  -0.56757  0.049204  2.056702  0.079  -0.539631  0.035134  2.314836  0.057  -0.577964  0.025496  2.296621  0.044  -0.291585  -0.508597  0.044102  2.329079  0.068
O  O37  1  0.12186774  0.53560863  0.15762606  1  -0.567589  0.049404  2.05587  0.079  -0.540069  0.035126  2.314176  0.057  -0.578503  0.025482  2.295914  0.044  -0.291679  -0.509027  0.044099  2.328488  0.068
O  O38  1  0.58609308  0.62191996  0.46419556  1  -0.567841  0.049351  2.058532  0.079  -0.540098  0.035112  2.316426  0.057  -0.578642  0.025485  2.298038  0.044  -0.292344  -0.509062  0.044071  2.330701  0.068
O  O39  1  0.03596920  0.15765550  0.62188350  1  -0.567444  0.049202  2.056784  0.079  -0.539566  0.035133  2.314929  0.057  -0.577899  0.025495  2.296718  0.044  -0.291575  -0.508533  0.0441  2.329172  0.068
O  O40  1  0.87812850  0.46439083  0.84237393  1  -0.567513  0.049401  2.055861  0.079  -0.540056  0.035124  2.314165  0.057  -0.578489  0.02548  2.295901  0.044  -0.291658  -0.509015  0.044096  2.328477  0.068
O  O41  1  0.41390883  0.37808184  0.53580656  1  -0.567718  0.049351  2.058444  0.079  -0.540093  0.035112  2.316373  0.057  -0.578636  0.025484  2.297985  0.044  -0.292355  -0.509055  0.044072  2.330647  0.068
O  O42  1  0.15397566  0.73350375  0.37862841  1  -0.636549  0.080277  2.347859  0.139  -0.622124  0.060676  2.657153  0.108  -0.676481  0.043732  2.639844  0.084  -0.314704  -0.57512  0.075472  2.668104  0.128
O  O43  1  0.42046860  0.64520740  0.26648371  1  -0.63754  0.07991  2.348731  0.139  -0.623136  0.060489  2.6579  0.108  -0.677368  0.043579  2.640544  0.084  -0.315766  -0.576168  0.075238  2.668929  0.128
O  O44  1  0.77536811  0.62128235  0.35476341  1  -0.637112  0.080646  2.347349  0.139  -0.622537  0.060751  2.656638  0.108  -0.676687  0.043801  2.639417  0.084  -0.314519  -0.575531  0.075551  2.66761  0.128
O  O45  1  0.84601986  0.26649726  0.62137159  1  -0.636309  0.080269  2.347764  0.139  -0.621983  0.060676  2.657105  0.108  -0.67634  0.043733  2.639807  0.084  -0.314654  -0.57498  0.075473  2.668048  0.128
O  O46  1  0.57952987  0.35479051  0.73351571  1  -0.63747  0.079903  2.348665  0.139  -0.623165  0.060489  2.657895  0.108  -0.677395  0.04358  2.640534  0.084  -0.315796  -0.576198  0.075239  2.668929  0.128
O  O47  1  0.22462964  0.37871712  0.64523669  1  -0.636968  0.080641  2.347307  0.139  -0.622468  0.060753  2.656622  0.108  -0.676618  0.043803  2.639402  0.084  -0.314467  -0.575463  0.075552  2.667593  0.128
O  O48  1  0.58408427  0.80873875  0.45026844  1  -0.602083  0.116533  2.176318  0.19  -0.619483  0.065996  2.501176  0.113  -0.672514  0.046869  2.492623  0.086  -0.345278  -0.570597  0.085309  2.503078  0.137
O  O49  1  0.77556106  0.64154915  0.19127201  1  -0.605412  0.115985  2.176464  0.189  -0.622244  0.066118  2.500717  0.113  -0.675088  0.046996  2.492084  0.086  -0.34616  -0.573435  0.085392  2.502721  0.137
O  O50  1  0.13397405  0.54970312  0.35847117  1  -0.60302  0.115922  2.178373  0.189  -0.619843  0.065995  2.502511  0.112  -0.672848  0.046929  2.49385  0.086  -0.344994  -0.570983  0.085284  2.50445  0.137
O  O51  1  0.41591687  0.19126149  0.54973091  1  -0.602028  0.116525  2.176301  0.19  -0.619513  0.065998  2.501205  0.113  -0.672543  0.04687  2.492653  0.086  -0.34529  -0.570627  0.085312  2.503107  0.137
O  O52  1  0.22443479  0.35844953  0.80872693  1  -0.605357  0.115987  2.176365  0.189  -0.622246  0.06612  2.50067  0.113  -0.675086  0.046999  2.492039  0.086  -0.346174  -0.57344  0.085393  2.502676  0.137
O  O53  1  0.86602404  0.45029401  0.64152586  1  -0.602963  0.115911  2.178301  0.189  -0.619864  0.065993  2.502525  0.112  -0.672865  0.04693  2.49386  0.086  -0.344986  -0.571003  0.085282  2.504463  0.137
