# Supplementary material for: A Transferable Force Field for Simulating Adsorption in Metal–Organic Frameworks with Open Metal Sites Based on the 12–6–4 Lennard-Jones Potential
Source: J Chem Inf Model. 2026 Jan 24;66(3):1704–14. doi: 10.1021/acs.jcim.5c02893 (PMC12900520; doi:10.1021/acs.jcim.5c02893)
Supplement: Supplementary file 2 [file ci5c02893_si_002.zip › SI_2/TIP4PEW.def]

# critical constants: Temperature [T], Pressure [Pa], and Acentric factor [-] (https://www.sciencedirect.com/book/9780323286596/thermophysical-properties-of-chemicals-and-hydrocarbons)
647.14
22055000.0
0.3449
#Number Of Atoms
4
# Number of groups
1
# main-group
rigid
# number of atoms
4
# atomic positions 
0 OwH2O_TIP4PEW             4.176069     0.495496    -0.000352
1 HwH2O_TIP4PEW            4.241055    -0.112748    -0.746638
2 HwH2O_TIP4PEW             4.236335    -0.075690     0.775028
3 MwH2O_TIP4PEW             4.189265     0.371232     0.002714
# Chiral centers Bond  BondDipoles Bend  UrayBradley InvBend  Torsion Imp. Torsion Bond/Bond Stretch/Bend Bend/Bend Stretch/Torsion Bend/Torsion IntraVDW IntraCoulomb
               0    3            0    0            0       0        0            0         0            0         0               0            0        0            0
# Bond stretch: atom n1-n2, type, parameters
0 1 RIGID_BOND
0 2 RIGID_BOND
0 3 RIGID_BOND
# Number of config moves
0
