# Supplementary material for: A Transferable Force Field for Simulating Adsorption in Metal–Organic Frameworks with Open Metal Sites Based on the 12–6–4 Lennard-Jones Potential
Source: J Chem Inf Model. 2026 Jan 24;66(3):1704–14. doi: 10.1021/acs.jcim.5c02893 (PMC12900520; doi:10.1021/acs.jcim.5c02893)
Supplement: Supplementary file 2 [file ci5c02893_si_002.zip › SI_2/Zn-MOF74.cif]

# generated using pymatgen
data_ZnHC4O3
_symmetry_space_group_name_H-M   'P 1'
_cell_length_a   6.66840881
_cell_length_b   15.17697920
_cell_length_c   15.17767345
_cell_angle_alpha   117.88647139
_cell_angle_beta   98.42534820
_cell_angle_gamma   98.41418703
_symmetry_Int_Tables_number   1
_chemical_formula_structural   ZnHC4O3
_chemical_formula_sum   'Zn6 H6 C24 O18'
_cell_volume   1301.86495933
_cell_formula_units_Z   6
loop_
 _symmetry_equiv_pos_site_id
 _symmetry_equiv_pos_as_xyz
  1  'x, y, z'
loop_
 _atom_site_type_symbol
 _atom_site_label
 _atom_site_symmetry_multiplicity
 _atom_site_fract_x
 _atom_site_fract_y
 _atom_site_fract_z
 _atom_site_occupancy
 _atom_site_hle17_bader_spin_density
 _atom_site_hle17_ddec_charge
 _atom_site_hle17_ddec_spin_density
 _atom_site_hle17_ddec_sum_bond_order
 _atom_site_hle17_magmom
 _atom_site_hse06_10hf_bader_spin_density
 _atom_site_hse06_10hf_ddec_charge
 _atom_site_hse06_10hf_ddec_spin_density
 _atom_site_hse06_10hf_ddec_sum_bond_order
 _atom_site_hse06_10hf_magmom
 _atom_site_hse06_bader_spin_density
 _atom_site_hse06_ddec_charge
 _atom_site_hse06_ddec_spin_density
 _atom_site_hse06_ddec_sum_bond_order
 _atom_site_hse06_magmom
 _atom_site_pbe_bader_spin_density
 _atom_site_pbe_cm5_charge
 _atom_site_charge
 _atom_site_pbe_ddec_spin_density
 _atom_site_pbe_ddec_sum_bond_order
 _atom_site_pbe_magmom
Zn  Zn0  1  0.03558843  0.41032115  0.73586106  1  0  1.170945  0  1.697548  0  0  1.010786  0  2.131049  0  0  1.063443  0  2.066121  0  0  0.703291  0.973123  0  2.176216  0
Zn  Zn1  1  0.62529070  0.32548689  0.58964978  1  0  1.171007  0  1.697293  0  0  1.010737  0  2.130985  0  0  1.063382  0  2.066061  0  0  0.703544  0.973078  0  2.176146  0
Zn  Zn2  1  0.29969860  0.26411134  0.67448453  1  0  1.171241  0  1.697041  0  0  1.010959  0  2.130569  0  0  1.063614  0  2.065649  0  0  0.70352  0.973296  0  2.175703  0
Zn  Zn3  1  0.96441211  0.58967914  0.26413919  1  0  1.170914  0  1.697575  0  0  1.010761  0  2.13107  0  0  1.063417  0  2.066143  0  0  0.703288  0.973097  0  2.176236  0
Zn  Zn4  1  0.37470984  0.67451340  0.41035048  1  0  1.17101  0  1.697294  0  0  1.010727  0  2.131002  0  0  1.063372  0  2.066075  0  0  0.703539  0.973068  0  2.176164  0
Zn  Zn5  1  0.70030155  0.73588818  0.32551535  1  0  1.171245  0  1.697039  0  0  1.010952  0  2.130566  0  0  1.063606  0  2.065647  0  0  0.703525  0.973289  0  2.1757  0
H  H6  1  0.31338508  0.46020527  0.43649908  1  0  0.128658  0  0.939535  0  0  0.137543  0  0.999619  0  0  0.141387  0  0.997099  0  0  0.110306  0.134796  0  1.001485  0
H  H7  1  0.85316554  0.97631539  0.53990827  1  0  0.128635  0  0.940206  0  0  0.137654  0  1.000035  0  0  0.14152  0  0.997514  0  0  0.110168  0.134884  0  1.001916  0
H  H8  1  0.87682489  0.56359146  0.02364494  1  0  0.129264  0  0.939721  0  0  0.138448  0  0.999347  0  0  0.142326  0  0.996791  0  0  0.110564  0.135698  0  1.001198  0
H  H9  1  0.68661546  0.53979502  0.56350052  1  0  0.128661  0  0.939531  0  0  0.137548  0  0.999612  0  0  0.141392  0  0.997092  0  0  0.110312  0.134802  0  1.001478  0
H  H10  1  0.14683349  0.02368490  0.46009124  1  0  0.128641  0  0.940193  0  0  0.137661  0  1.000025  0  0  0.141527  0  0.997504  0  0  0.110166  0.134891  0  1.001906  0
H  H11  1  0.12317565  0.43640883  0.97635532  1  0  0.129281  0  0.939692  0  0  0.13846  0  0.999317  0  0  0.142339  0  0.99676  0  0  0.11057  0.135709  0  1.001168  0
C  C12  1  0.27134663  0.40188386  0.57089100  1  0  0.708618  0  3.803121  0  0  0.658206  0  4.086215  0  0  0.696223  0  4.07581  0  0  0.226914  0.63215  0  4.092556  0
C  C13  1  0.86933825  0.16894481  0.59810167  1  0  0.710005  0  3.800174  0  0  0.657738  0  4.08649  0  0  0.695699  0  4.076083  0  0  0.226848  0.631718  0  4.092835  0
C  C14  1  0.70035745  0.42913448  0.83099947  1  0  0.711298  0  3.800477  0  0  0.65881  0  4.086699  0  0  0.696823  0  4.076257  0  0  0.227211  0.632769  0  4.093057  0
C  C15  1  0.72865391  0.59811642  0.42910926  1  0  0.708556  0  3.803216  0  0  0.658132  0  4.086322  0  0  0.696149  0  4.075919  0  0  0.2269  0.632076  0  4.092662  0
C  C16  1  0.13066077  0.83105548  0.40189849  1  0  0.71002  0  3.800285  0  0  0.657722  0  4.086602  0  0  0.695682  0  4.076196  0  0  0.226831  0.631703  0  4.092947  0
C  C17  1  0.29964308  0.57086581  0.16900145  1  0  0.711243  0  3.800559  0  0  0.658755  0  4.086779  0  0  0.696768  0  4.076338  0  0  0.227201  0.632715  0  4.093136  0
C  C18  1  0.12577676  0.45094442  0.53663093  1  0  -0.168862  0  3.737559  0  0  -0.15257  0  3.977599  0  0  -0.163691  0  4.001141  0  0  -0.030977  -0.145056  0  3.961723  0
C  C19  1  0.67471806  0.08566971  0.54907032  1  0  -0.16833  0  3.735116  0  0  -0.151881  0  3.976275  0  0  -0.162846  0  3.999612  0  0  -0.030067  -0.144474  0  3.960513  0
C  C20  1  0.58907673  0.46339205  0.91431640  1  0  -0.169046  0  3.738351  0  0  -0.151839  0  3.978716  0  0  -0.162934  0  4.002203  0  0  -0.030322  -0.144359  0  3.962878  0
C  C21  1  0.87422227  0.54905586  0.46336857  1  0  -0.168886  0  3.737538  0  0  -0.152608  0  3.977575  0  0  -0.16373  0  4.001117  0  0  -0.031022  -0.145096  0  3.961702  0
C  C22  1  0.32528132  0.91432827  0.45092944  1  0  -0.168399  0  3.735133  0  0  -0.151854  0  3.976219  0  0  -0.162817  0  3.999553  0  0  -0.030076  -0.144448  0  3.960457  0
C  C23  1  0.41092190  0.53660746  0.08568470  1  0  -0.16902  0  3.738382  0  0  -0.151803  0  3.978724  0  0  -0.162897  0  4.002208  0  0  -0.030327  -0.144323  0  3.962886  0
C  C24  1  0.94338251  0.47265824  0.57337628  1  0  0.33025  0  3.831794  0  0  0.313713  0  4.092868  0  0  0.32521  0  4.112938  0  0  0.071265  0.30557  0  4.079179  0
C  C25  1  0.47064294  0.10070292  0.52729101  1  0  0.331328  0  3.831688  0  0  0.315084  0  4.092625  0  0  0.326551  0  4.112663  0  0  0.071511  0.306953  0  4.078956  0
C  C26  1  0.36998241  0.42659517  0.89930606  1  0  0.330306  0  3.830883  0  0  0.313408  0  4.092235  0  0  0.324917  0  4.112293  0  0  0.07149  0.305258  0  4.078559  0
C  C27  1  0.05661916  0.52734128  0.42662435  1  0  0.330182  0  3.831854  0  0  0.313695  0  4.092859  0  0  0.325192  0  4.112929  0  0  0.071262  0.305553  0  4.07917  0
C  C28  1  0.52935760  0.89929736  0.47270859  1  0  0.33141  0  3.831645  0  0  0.315073  0  4.092664  0  0  0.326538  0  4.112702  0  0  0.071519  0.306942  0  4.078994  0
C  C29  1  0.63001927  0.57340434  0.10069391  1  0  0.330332  0  3.830846  0  0  0.313435  0  4.092207  0  0  0.324944  0  4.112266  0  0  0.071512  0.305285  0  4.078532  0
C  C30  1  0.17494408  0.47790592  0.46428974  1  0  -0.155747  0  3.700424  0  0  -0.190268  0  3.95715  0  0  -0.192831  0  3.976986  0  0  -0.097384  -0.18848  0  3.943835  0
C  C31  1  0.69703348  0.98639784  0.52219179  1  0  -0.157391  0  3.701182  0  0  -0.191783  0  3.957887  0  0  -0.194434  0  3.977711  0  0  -0.098141  -0.189928  0  3.944582  0
C  C32  1  0.71062728  0.53577553  0.01359652  1  0  -0.157338  0  3.700787  0  0  -0.191966  0  3.957316  0  0  -0.194569  0  3.977169  0  0  -0.09882  -0.190135  0  3.943974  0
C  C33  1  0.82505647  0.52209437  0.53570986  1  0  -0.155728  0  3.700335  0  0  -0.190233  0  3.957076  0  0  -0.192796  0  3.976912  0  0  -0.097358  -0.188446  0  3.943763  0
C  C34  1  0.30296668  0.01360167  0.47780743  1  0  -0.157392  0  3.70116  0  0  -0.191826  0  3.957821  0  0  -0.194477  0  3.977644  0  0  -0.098147  -0.18997  0  3.944516  0
C  C35  1  0.28937516  0.46422552  0.98640488  1  0  -0.157346  0  3.700785  0  0  -0.191955  0  3.957286  0  0  -0.194558  0  3.977138  0  0  -0.098796  -0.190125  0  3.943944  0
O  O36  1  0.25799022  0.39125303  0.64973449  1  0  -0.708419  0  2.193947  0  0  -0.625993  0  2.46982  0  0  -0.657922  0  2.449783  0  0  -0.32289  -0.603462  0  2.48292  0
O  O37  1  0.86666467  0.25839981  0.60867023  1  0  -0.708634  0  2.192395  0  0  -0.625741  0  2.469258  0  0  -0.657682  0  2.449294  0  0  -0.322804  -0.603217  0  2.482311  0
O  O38  1  0.60821360  0.35026267  0.74156122  1  0  -0.709079  0  2.193455  0  0  -0.626135  0  2.47036  0  0  -0.658064  0  2.450338  0  0  -0.322611  -0.603597  0  2.483427  0
O  O39  1  0.74200993  0.60874648  0.35026538  1  0  -0.708369  0  2.193978  0  0  -0.625939  0  2.46985  0  0  -0.657869  0  2.449816  0  0  -0.322878  -0.603407  0  2.482948  0
O  O40  1  0.13333436  0.74160047  0.39132993  1  0  -0.708632  0  2.192407  0  0  -0.625751  0  2.469292  0  0  -0.657691  0  2.449329  0  0  -0.322805  -0.603227  0  2.482345  0
O  O41  1  0.39178694  0.64973762  0.25843904  1  0  -0.709057  0  2.193471  0  0  -0.626114  0  2.470375  0  0  -0.658042  0  2.450354  0  0  -0.32261  -0.603577  0  2.483442  0
O  O42  1  0.41321724  0.37278302  0.52387305  1  0  -0.602909  0  2.006037  0  0  -0.535562  0  2.257132  0  0  -0.56428  0  2.24107  0  0  -0.29732  -0.515503  0  2.267659  0
O  O43  1  0.04031454  0.15101452  0.62720248  1  0  -0.603346  0  2.00448  0  0  -0.535589  0  2.256782  0  0  -0.564307  0  2.240739  0  0  -0.297912  -0.515551  0  2.267313  0
O  O44  1  0.88924161  0.47615540  0.84891301  1  0  -0.603951  0  2.004304  0  0  -0.536341  0  2.256941  0  0  -0.565074  0  2.240864  0  0  -0.297688  -0.516296  0  2.267485  0
O  O45  1  0.58678331  0.62721727  0.47612655  1  0  -0.602896  0  2.006056  0  0  -0.535543  0  2.25715  0  0  -0.56426  0  2.241089  0  0  -0.297323  -0.515484  0  2.267676  0
O  O46  1  0.95968600  0.84898577  0.37279778  1  0  -0.603356  0  2.004539  0  0  -0.535577  0  2.256834  0  0  -0.564295  0  2.240792  0  0  -0.297899  -0.515539  0  2.267365  0
O  O47  1  0.11075855  0.52384411  0.15108687  1  0  -0.603917  0  2.004307  0  0  -0.536322  0  2.256955  0  0  -0.565055  0  2.240879  0  0  -0.297694  -0.516277  0  2.267498  0
O  O48  1  0.87414413  0.44766430  0.64036215  1  0  -0.702565  0  2.167193  0  0  -0.615702  0  2.456401  0  0  -0.647363  0  2.441655  0  0  -0.363277  -0.592983  0  2.465813  0
O  O49  1  0.42631340  0.19269287  0.55230246  1  0  -0.703234  0  2.168299  0  0  -0.616305  0  2.457446  0  0  -0.647993  0  2.442723  0  0  -0.363251  -0.593574  0  2.466841  0
O  O50  1  0.23372560  0.35960563  0.80732012  1  0  -0.702704  0  2.167311  0  0  -0.615418  0  2.456399  0  0  -0.647114  0  2.441662  0  0  -0.363175  -0.592685  0  2.465808  0
O  O51  1  0.12585642  0.55233599  0.35963745  1  0  -0.702528  0  2.167237  0  0  -0.61567  0  2.456415  0  0  -0.647331  0  2.441668  0  0  -0.363263  -0.592951  0  2.465827  0
O  O52  1  0.57368562  0.80730742  0.44769704  1  0  -0.703267  0  2.168315  0  0  -0.616306  0  2.457489  0  0  -0.647991  0  2.442763  0  0  -0.363255  -0.593576  0  2.466883  0
O  O53  1  0.76627494  0.64039466  0.19268014  1  0  -0.702702  0  2.167294  0  0  -0.615411  0  2.456378  0  0  -0.647108  0  2.441644  0  0  -0.363167  -0.592678  0  2.465787  0
